# Supplementary material for: A comprehensive hybridization model allows whole HERV transcriptome profiling using high density microarray
Source: BMC Genomics. 2017 Apr 8;18:286. doi: 10.1186/s12864-017-3669-7 (PMC5385096; doi:10.1186/s12864-017-3669-7)
Supplement: Supplementary file 2 — Chromosome locations of the prototypes used in HERVgDB4 generation. For each of the 70 prototypes associated with 42 HERV families, the family name, the sub-region annotation (full length provirus, int = gag + pol + env, LTRs, U3, R, U5 subdomains, and gag, pol, dUTPase, env genes), chromosome location (chromosome, start, end) and strand are provided. The 42 HERV families split into, 28 class I, 11 class II and 3 class III sub-families. (XLS 76 kb) [file 12864_2017_3669_MOESM2_ESM.xls]

## Sheet: class I
Family	sub_region	Chromosome	Start	End	Strand
ERV9	provirus	chr6	115552652	115562594	-
ERV9	int	chr6	115553484	115561651	-
ERV9	5LTR	chr6	115561883	115562594	-
ERV9	5LTR_U3p	chr6	115562293	115562594	-
ERV9	5LTR_Rp	chr6	115562202	115562292	-
ERV9	5LTR_U5p	chr6	115561883	115562201	-
ERV9	inter-LTR-pro	chr6	115559144	115561651	-
ERV9	pro	chr6	115558784	115559143	-
ERV9	pol	chr6	115555606	115558783	-
ERV9	inter-pol-env	chr6	115555185	115555605	-
ERV9	env	chr6	115553484	115555184	-
HARLEQUIN	5LTR	chr6	2317880	2318314	-
HARLEQUIN	5LTR	chr17	48497367	48497829	-
HARLEQUIN	5LTR_U3	chr6	2318123	2318314	-
HARLEQUIN	5LTR_U3	chr17	48497610	48497829	-
HARLEQUIN	5LTR_U3orR	chr6	2317987	2318122	-
HARLEQUIN	5LTR_U3orR	chr17	48497474	48497609	-
HARLEQUIN	5LTR_R	chr17	48497422	48497473	-
HARLEQUIN	5LTR_R	chr17	48497422	48497473	-
HARLEQUIN	5LTR_U5	chr6	2317880	2317934	-
HARLEQUIN	5LTR_U5	chr17	48497367	48497421	-
HERV30	provirus	chr8	108609626	108619340	-
HERV30	int	chr8	108610310	108618643	-
HERV30	5LTR	chr8	108618647	108619340	-
HERV30	5LTR_U3	chr8	108618938	108619340	-
HERV30	5LTR_U3orR	chr8	108618803	108618937	-
HERV30	5LTR_R	chr8	108618743	108618802	-
HERV30	5LTR_U5	chr8	108618647	108618742	-
HERV30	gag	chr8	108615873	108617278	-
HERV30	pro	chr8	108615470	108615840	-
HERV30	pol	chr8	108612303	108615467	-
HERV30	env	chr8	108610495	108612046	-
HERV30	3LTR	chr8	108609626	108610311	-
HERV30	3LTR_U3	chr8	108609908	108610311	-
HERV30	3LTR_U3orR	chr8	108609776	108609907	-
HERV30	3LTR_R	chr8	108609716	108609775	-
HERV30	3LTR_U5	chr8	108609626	108609715	-
HERV46	provirus	chr11	96232105	96240702	+
HERV46	provirus	chrX	142795788	142803677	+
HERV46	int	chr11	96232396	96240401	+
HERV46	int	chrX	142796234	142803229	+
HERV46	5LTR	chr11	96231979	96232384	+
HERV46	5LTR	chrX	142795822	142796233	+
HERV46	5LTR_U3p	chr11	96231979	96232274	+
HERV46	5LTR_U3p	chrX	142795822	142796123	+
HERV46	5LTR_Rp	chr11	96232275	96232320	+
HERV46	5LTR_Rp	chrX	142796124	142796169	+
HERV46	5LTR_U5p	chr11	96232321	96232384	+
HERV46	5LTR_U5p	chrX	142796170	142796233	+
HERV46	gag	chrX	142796525	142798204	+
HERV46	pol	chrX	142798249	142801764	+
HERV46	env	chr11	96238460	96240015	+
HERV-ADP	provirus	chr5	129877378	129885791	-
HERV-ADP	int	chr5	129877839	129885347	-
HERV-ADP	5LTR	chr5	129885352	129885791	-
HERV-ADP	5LTR_U3	chr5	129885638	129885791	-
HERV-ADP	5LTR_U3orR	chr5	129885477	129885637	-
HERV-ADP	5LTR_RorU5	chr5	129885419	129885476	-
HERV-ADP	5LTR_U5	chr5	129885352	129885418	-
HERV-ADP	gag	chr5	129883347	129884822	-
HERV-ADP	pol	chr5	129879864	129883301	-
HERV-ADP	env	chr5	129877912	129879534	-
HERV-ADP	3LTR	chr12	3633460	3634077	+
HERV-ADP	3LTR_U3p	chr12	3633460	3633849	+
HERV-ADP	3LTR_Rp	chr12	3633850	3633914	+
HERV-ADP	3LTR_U5p	chr12	3633915	3634077	+
HERV-E4.1	provirus	chr19	20929626	20938438	-
HERV-E4.1	int	chr19	20930185	20937396	-
HERV-E4.1	5LTR	chr19	20937944	20938438	-
HERV-E4.1	5LTR	chr7	136953099	136953600	-
HERV-E4.1	5LTR_U3	chr19	20938015	20938438	-
HERV-E4.1	5LTR_U3p	chr7	136953194	136953600	-
HERV-E4.1	5LTR_Rp	chr7	136953137	136953193	-
HERV-E4.1	5LTR_U5	chr19	20937944	20937987	-
HERV-E4.1	5LTR_U5p	chr7	136953099	136953136	-
HERV-E4.1	gag	chr19	20935787	20937396	-
HERV-E4.1	pro	chr19	20935418	20935786	-
HERV-E4.1	pol	chr19	20932224	20935417	-
HERV-E4.1	env	chr19	20930185	20932200	-
HERV-F	provirus	chrX	47144790	47153532	-
HERV-F	int	chrX	47145305	47152980	-
HERV-F	5LTR	chr2	70025964	70026742	-
HERV-F	5LTR	chr14	71003285	71003775	+
HERV-F	5LTR	chrX	79567633	79568193	+
HERV-F	5LTR_U3p	chr2	70026133	70026742	-
HERV-F	5LTR_U3p	chr14	71003285	71003574	+
HERV-F	5LTR_U3p	chrX	79567633	79567981	+
HERV-F	5LTR_Rp	chr2	70026064	70026132	-
HERV-F	5LTR_Rp	chr14	71003575	71003725	+
HERV-F	5LTR_Rp	chrX	79567982	79568139	+
HERV-F	5LTR_U5p	chr2	70025964	70026063	-
HERV-F	5LTR_U5p	chr14	71003726	71003775	+
HERV-F	5LTR_U5p	chrX	79568140	79568193	+
HERV-F	gag	chrX	47150847	47152921	-
HERV-F	pro	chrX	47150349	47150792	-
HERV-F	pol	chrX	47147269	47150348	-
HERV-F	env	chrX	47145376	47147091	-
HERV-Fb	provirus	chr21	44336852	44345986	-
HERV-Fb	int	chr21	44337224	44345611	-
HERV-Fb	5LTR	chr21	44345614	44345986	-
HERV-Fb	5LTR_U3	chr21	44345710	44345986	-
HERV-Fb	5LTR_R	chr21	44345680	44345709	-
HERV-Fb	5LTR_U5	chr21	44345614	44345679	-
HERV-Fb	gag	chr21	44343135	44344885	-
HERV-Fb	pol	chr21	44339128	44342547	-
HERV-Fb	env	chr21	44337330	44339116	-
HERV-Fc1	provirus	chrX	97096480	97104422	+
HERV-Fc1	int	chrX	97096857	97104052	+
HERV-Fc1	5LTR	chr11	5949578	5950002	+
HERV-Fc1	5LTR	chr7	64300191	64300536	-
HERV-Fc1	5LTR	chrX	97096480	97096855	+
HERV-Fc1	5LTR_U3	chr11	5949578	5949875	+
HERV-Fc1	5LTR_U3	chr7	64300318	64300536	-
HERV-Fc1	5LTR_U3	chrX	97096480	97096715	+
HERV-Fc1	5LTR_R	chr11	5949876	5949948	+
HERV-Fc1	5LTR_R	chr7	64300245	64300317	-
HERV-Fc1	5LTR_R	chrX	97096716	97096795	+
HERV-Fc1	5LTR_U5	chr11	5949949	5950002	+
HERV-Fc1	5LTR_U5	chr7	64300191	64300244	-
HERV-Fc1	5LTR_U5	chrX	97096796	97096855	+
HERV-Fc1	gag	chrX	97097165	97098691	+
HERV-Fc1	pro	chrX	97098746	97099150	+
HERV-Fc1	pol	chrX	97099151	97102268	+
HERV-Fc1	env	chrX	97102261	97104015	+
HERV-Fc2	provirus	chrX	97096480	97104422	+
HERV-Fc2	int	chrX	97096860	97104052	+
HERV-Fc2	5LTR	chrX	97096480	97096855	+
HERV-Fc2	5LTR_U3	chrX	97096480	97096717	+
HERV-Fc2	5LTR_R	chrX	97096718	97096795	+
HERV-Fc2	5LTR_U5	chrX	97096796	97096855	+
HERV-Fc2	gag	chrX	97097165	97098688	+
HERV-Fc2	pro	chrX	97098746	97099150	+
HERV-Fc2	pol	chrX	97099151	97102039	+
HERV-Fc2	env	chrX	97102261	97104015	+
HERV-FRD	provirus	chr7	94971197	94982014	+
HERV-FRD	int	chr7	94971924	94981082	+
HERV-FRD	5LTR	chr7	94971197	94971923	+
HERV-FRD	5LTR_U3	chr7	94971197	94971690	+
HERV-FRD	5LTR_R	chr7	94971691	94971803	+
HERV-FRD	5LTR_U5	chr7	94971804	94971910	+
HERV-FRD	gag	chr7	94971924	94973758	+
HERV-FRD	pro	chr7	94973759	94975966	+
HERV-FRD	pol	chr7	94975967	94979475	+
HERV-FRD	env	chr7	94979476	94981082	+
HERV-H	provirus	chr2	166564060	166572708	-
HERV-H	int	chr2	166564541	166572223	-
HERV-H	LTR_U3typeI	chrX	12963266	12963591	+
HERV-H	5LTR	chr2	166572226	166572708	-
HERV-H	5LTR_U3	chr2	166572328	166572708	-
HERV-H	5LTR_R	chr2	166572266	166572327	-
HERV-H	5LTR_U5	chr2	166572226	166572265	-
HERV-H	gag	chr2	166570882	166571452	-
HERV-H	pol	chr2	166566752	166570305	-
HERV-H	env	chr2	166564700	166566454	-
HERV-HS49C23	5LTR	chrX	105507178	105507573	-
HERV-HS49C23	5LTR_U3p	chrX	105507282	105507573	-
HERV-HS49C23	5LTR_Rp	chrX	105507216	105507281	-
HERV-HS49C23	5LTR_U5p	chrX	105507178	105507215	-
HERV-I	provirus	chr15	85762351	85770835	+
HERV-I	int	chr15	85762645	85770665	+
HERV-I	5LTR	chr16	72098168	72098677	+
HERV-I	5LTR	chr10	82498394	82498902	+
HERV-I	5LTR_U3	chr16	72098168	72098548	+
HERV-I	5LTR_U3	chr10	82498394	82498782	+
HERV-I	5LTR_R	chr16	72098549	72098612	+
HERV-I	5LTR_R	chr10	82498783	82498847	+
HERV-I	5LTR_U5	chr16	72098613	72098677	+
HERV-I	5LTR_U5	chr10	82498848	82498902	+
HERV-I	gag	chr15	85763719	85765230	+
HERV-I	pro	chr15	85765252	85765470	+
HERV-I	pol	chr15	85765472	85768444	+
HERV-I	env	chr15	85768643	85770666	+
HERV-P	provirus	chr6	118901015	118912084	+
HERV-P	int	chr6	118901496	118910725	+
HERV-P	5LTR	chr7	88176961	88177594	-
HERV-P	5LTR_U3	chr7	88177145	88177594	-
HERV-P	5LTR_R	chr7	88177039	88177144	-
HERV-P	5LTR_U5	chr7	88176961	88177038	-
HERV-P	gag	chr6	118902892	118904369	+
HERV-P	pol	chr6	118904369	118907854	+
HERV-P	env	chr6	118907959	118910143	+
HERV-P	3LTR	chr6	118911421	118912084	+
HERV-P	3LTR_U3p	chr6	118911421	118911802	+
HERV-P	3LTR_Rp	chr6	118911803	118911964	+
HERV-P	3LTR_U5p	chr6	118911965	118912084	+
HERV-Pb	provirus	chr14	93088216	93096956	-
HERV-Pb	int	chr14	93088790	93095609	-
HERV-Pb	5LTR	chr14	93094158	93094577	-
HERV-Pb	5LTR_U3	chr14	93094285	93094577	-
HERV-Pb	5LTR_R	chr14	93094213	93094284	-
HERV-Pb	5LTR_U5	chr14	93094158	93094212	-
HERV-Pb	gag	chr18	33412941	33414639	+
HERV-Pb	pol	chr14	93091172	93093965	-
HERV-Pb	env	chr14	93089230	93091245	-
HERV-Pb	3LTR	chr14	93088786	93089211	-
HERV-Pb	3LTR_U3	chr14	93088911	93089211	-
HERV-Pb	3LTR_R	chr14	93088839	93088910	-
HERV-Pb	3LTR_U5	chr14	93088786	93088838	-
HERV-R	provirus	chr7	64450702	64460314	-
HERV-R	int	chr7	64451294	64459718	-
HERV-R	5LTR	chr7	64459722	64460314	-
HERV-R	5LTR_U3	chr7	64459821	64460314	-
HERV-R	5LTR_R	chr7	64459758	64459820	-
HERV-R	5LTR_U5	chr7	64459722	64459757	-
HERV-R	gag	chr7	64457288	64458976	-
HERV-R	pro	chr7	64456856	64457284	-
HERV-R	pol	chr7	64453580	64456853	-
HERV-R	env	chr7	64451329	64453404	-
HERV-Rb	provirus	chr3	16805337	16814038	+
HERV-Rb	int	chr3	16806196	16813511	+
HERV-Rb	5LTR	chr3	16805337	16806190	+
HERV-Rb	5LTR_U3	chr3	16805337	16806050	+
HERV-Rb	5LTR_R	chr3	16806051	16806123	+
HERV-Rb	5LTR_U5	chr3	16806124	16806190	+
HERV-Rb	gag	chr3	16806580	16808334	+
HERV-Rb	pro	chr3	16808338	16808669	+
HERV-Rb	pol	chr3	16808675	16811858	+
HERV-Rb	env	chr3	16811810	16813354	+
HERV-Rb	3LTR	chr3	16813512	16814038	+
HERV-Rb	3LTR_U3	chr3	16813512	16813900	+
HERV-Rb	3LTR_R	chr3	16813901	16813973	+
HERV-Rb	3LTR_U5	chr3	16813974	16814038	+
HERV-T	provirus	chr19	20387400	20397488	+
HERV-T	int	chr19	20388359	20396560	+
HERV-T	5LTR	chr19	20387400	20388356	+
HERV-T	5LTR	chr18	47926821	47927377	+
HERV-T	5LTR_U3	chr19	20387400	20387838	+
HERV-T	5LTR_U3	chr18	47926821	47927269	+
HERV-T	5LTR_R	chr19	20387839	20388229	+
HERV-T	5LTR_R	chr18	47927270	47927338	+
HERV-T	5LTR_U5	chr19	20388230	20388356	+
HERV-T	5LTR_U5	chr18	47927339	47927377	+
HERV-T	gag	chr19	20388528	20390591	+
HERV-T	pro	chr19	20390444	20391398	+
HERV-T	pol	chr19	20391362	20394295	+
HERV-T	env	chr19	20394261	20396606	+
HERV-V	provirus	chr19	53510357	53520767	+
HERV-V	int	chr19	53511340	53519140	+
HERV-V	gag	chr19	53512600	53514033	+
HERV-V	pol	chr19	53514330	53517112	+
HERV-V	env	chr19	53517344	53518881	+
HERV-V	3LTR	chr19	53519141	53520767	+
HERV-V	3LTR_U3	chr19	53519141	53519964	+
HERV-V	3LTR_R	chr19	53520241	53520640	+
HERV-V	3LTR_U5	chr19	53520641	53520767	+
HERV-W	provirus	chr7	92097312	92107506	-
HERV-W	int	chr7	92098021	92104620	-
HERV-W	5LTR	chr7	92106727	92107506	-
HERV-W	5LTR_U3	chr7	92107260	92107506	-
HERV-W	5LTR_R	chr7	92107181	92107259	-
HERV-W	5LTR_U5	chr7	92106727	92107180	-
HERV-W	gag	chr7	92103196	92104620	-
HERV-W	pro	chr7	92102734	92103195	-
HERV-W	pol	chr7	92099696	92102733	-
HERV-W	env	chr7	92098021	92099695	-
HERV-XA34	provirus	chrX	64062377	64070971	+
HERV-XA34	int	chrX	64062782	64070572	+
HERV-XA34	LTR	chr2	219663851	219664358	+
HERV-XA34	LTR_U3	chr2	219663851	219664256	+
HERV-XA34	LTR_R	chr2	219664257	219664313	+
HERV-XA34	LTR_U5	chr2	219664314	219664358	+
HERV-XA34	5LTR	chrX	64062377	64062778	+
HERV-XA34	5LTR_U3	chrX	64062377	64062677	+
HERV-XA34	5LTR_R	chrX	64062678	64062732	+
HERV-XA34	5LTR_U5	chrX	64062733	64062778	+
HERV-XA34	gag	chrX	64063272	64064812	+
HERV-XA34	pol	chrX	64065021	64068242	+
HERV-XA34	env	chrX	64068773	64070516	+
MER52A	int	chr4	91369264	91376941	-
MER52A	5LTR	chr11	27326281	27327399	+
MER52A	5LTR	chr9	111554503	111555527	+
MER52A	5LTR_U3	chr11	27326281	27326808	+
MER52A	5LTR_U3	chr9	111554503	111554759	+
MER52A	5LTR_R	chr11	27326809	27327115	+
MER52A	5LTR_R	chr9	111554760	111554952	+
MER52A	5LTR_RorU5	chr11	27327116	27327241	+
MER52A	5LTR_U5	chr11	27327242	27327399	+
MER52A	5LTR_U5	chr9	111554953	111555527	+
MER52A	gag	chr4	91375227	91376666	-
MER52A	pol	chr4	91371540	91374891	-
MER52A	env	chr4	91369644	91371470	-
MER84	provirus	chr12	70530937	70536884	-
MER84	provirus	chr10	72551310	72561528	-
MER84	int	chr12	70531398	70536407	-
MER84	int	chr10	72551814	72561025	-
MER84	5LTR	chr10	72561026	72561528	-
MER84	5LTR_U3	chr10	72561191	72561528	-
MER84	5LTR_R	chr10	72561112	72561190	-
MER84	5LTR_U5	chr10	72561026	72561111	-
MER84	gag	chr12	70534252	70535903	-
MER84	pol	chr12	70531449	70534154	-
MER84	env	chr10	72552123	72553044	-
MER84	3LTR	chr12	70530937	70531397	-
MER84	3LTR_U3	chr12	70531098	70531397	-
MER84	3LTR_R	chr12	70531023	70531097	-
MER84	3LTR_U5	chr12	70530937	70531022	-
PABL-A	LTR	chrX	26903792	26904441	-
PABL-A	LTR_U3p	chrX	26903929	26904441	-
PABL-A	LTR_Rp	chrX	26903859	26903928	-
PABL-A	LTR_U5p	chrX	26903792	26903858	-
PRIMA4	provirus	chrX	79074129	79084291	-
PRIMA4	int	chrX	79074815	79083207	-
PRIMA4	5LTR	chrX	79083702	79084291	-
PRIMA4	5LTR_U3p	chrX	79084084	79084291	-
PRIMA4	5LTR_Rp	chrX	79083896	79084083	-
PRIMA4	5LTR_U5p	chrX	79083702	79083895	-
PRIMA41	provirus	chr18	59374251	59382528	+
PRIMA41	int	chr18	59374747	59382320	+
PRIMA41	5LTR	chr7	70938808	70939441	-
PRIMA41	5LTR	chr1	175238389	175238920	+
PRIMA41	5LTR_U3	chr7	70938959	70939441	-
PRIMA41	5LTR_U3	chr1	175238389	175238766	+
PRIMA41	5LTR_Rp	chr7	70938899	70938958	-
PRIMA41	5LTR_Rp	chr1	175238767	175238828	+
PRIMA41	5LTR_U5p	chr7	70938808	70938898	-
PRIMA41	5LTR_U5p	chr1	175238829	175238920	+
PRIMA41	gag	chr18	59375649	59377221	+
PRIMA41	pro	chr18	59377224	59377562	+
PRIMA41	pol	chr18	59377563	59380634	+
PRIMA41	env	chr18	59380647	59382320	+
RRHERVI	provirus	chrY	14432433	14442179	+
RRHERVI	int	chrY	14432922	14441695	+
RRHERVI	5LTR	chrY	14432433	14432921	+
RRHERVI	5LTR_U3	chrY	14432433	14432843	+
RRHERVI	5LTR_R	chrY	14432844	14432882	+
RRHERVI	5LTR_U5	chrY	14432883	14432921	+
RRHERVI	gag	chrY	14433903	14435546	+
RRHERVI	pro	chrY	14435550	14435942	+
RRHERVI	pol	chrY	14435943	14439245	+
RRHERVI	env	chrY	14439544	14441646	+

## Sheet: Class II
Family	sub_region	Chromosome	Start	End	Strand
HERVK14C	provirus	chr15	45526676	45535271	-
HERVK14C	int	chr15	45527262	45534684	-
HERVK14C	5LTR	chr15	45534685	45535271	-
HERVK14C	5LTR_U3	chr15	45535197	45535271	-
HERVK14C	5LTR_U3orR	chr15	45535109	45535196	-
HERVK14C	5LTR_R	chr15	45534834	45535108	-
HERVK14C	5LTR_U5	chr15	45534685	45534833	-
HERVK14C	gag	chr15	45532651	45534514	-
HERVK14C	pro	chr15	45531845	45532780	-
HERVK14C	pol	chr15	45529307	45531851	-
HERVK14C	dUTPase	chr15	45532334	45532696	-
HERVK14C	env	chr15	45527319	45529308	-
HML-1	provirus	chr16	31671327	31679555	+
HML-1	int	chr16	31671735	31679099	+
HML-1	5LTR	chr16	31671327	31671724	+
HML-1	5LTR	chr4	108249173	108249603	+
HML-1	5LTR_U3p	chr16	31671327	31671381	+
HML-1	5LTR_U3p	chr4	108249173	108249275	+
HML-1	5LTR_Rp	chr16	31671382	31671615	+
HML-1	5LTR_Rp	chr4	108249276	108249488	+
HML-1	5LTR_U5p	chr16	31671616	31671724	+
HML-1	5LTR_U5p	chr4	108249489	108249603	+
HML-1	gag	chrX	100442786	100444359	-
HML-1	pro	chrX	100441898	100442834	-
HML-1	pol	chrX	100439332	100441785	-
HML-1	dUTPase	chrX	100442400	100442763	-
HML-1	env	chr16	31676997	31679138	+
HML-10	provirus	chr6	31985207	31991567	-
HML-10	int	chr6	31985759	31991013	-
HML-10	5LTR	chr6	31991020	31991567	-
HML-10	5LTR_U3p	chr6	31991488	31991567	-
HML-10	5LTR_Rp	chr6	31991146	31991487	-
HML-10	5LTR_U5p	chr6	31991020	31991145	-
HML-10	gag	chr6	31990496	31990870	-
HML-10	pol	chr6	31987708	31990299	-
HML-10	env	chr6	31985706	31987686	-
HML-2	provirus	chr7	4622057	4631528	-
HML-2	provirus	chr22	18926187	18935361	+
HML-2	int	chr7	4623025	4630558	-
HML-2	int	chr22	18927157	18934396	+
HML-2	5LTR	chr7	4639064	4640031	-
HML-2	5LTR_U3	chr7	4639472	4640031	-
HML-2	5LTR_R	chr7	4630716	4630968	-
HML-2	5LTR_U5	chr7	4630561	4630715	-
HML-2	gag	chr7	4628420	4630417	-
HML-2	gag	chr22	18927298	18929295	+
HML-2	pro	chr7	4627614	4628579	-
HML-2	pro	chr22	18929136	18930101	+
HML-2	pol	chr7	4625029	4627650	-
HML-2	pol	chr22	18930065	18932604	+
HML-2	dUTPase	chr7	4628103	4628465	-
HML-2	dUTPase	chr22	18929250	18929612	+
HML-2	env	chr7	4622982	4625078	-
HML-2	env	chr22	18932608	18934440	+
HML-2	292bp	chr7	4624735	4625026	-
HML-3	provirus	chr1	48978917	48985928	-
HML-3	int	chr1	48979436	48985410	-
HML-3	5LTR	chr1	48985416	48985928	-
HML-3	5LTR_U3p	chr1	48985660	48985928	-
HML-3	5LTR_Rp	chr1	48985535	48985659	-
HML-3	5LTR_U5p	chr1	48985416	48985534	-
HML-3	gag	chr1	48983882	48985264	-
HML-3	pro	chr1	48983077	48983969	-
HML-3	pol	chr1	48980570	48983089	-
HML-3	dUTPase	chr1	48983565	48983927	-
HML-3	env	chr1	48979483	48980561	-
HML-4	provirus	chr10	5080504	5089832	-
HML-4	int	chr10	5080755	5088877	-
HML-4	5LTR	chr10	5088880	5089832	-
HML-4	5LTR_U3	chr10	5089337	5089832	-
HML-4	5LTR_R	chr10	5088986	5089336	-
HML-4	5LTR_U5	chr10	5088880	5088985	-
HML-4	gag	chr10	5086473	5088728	-
HML-4	pro	chr10	5085501	5086468	-
HML-4	pol	chr10	5082817	5085510	-
HML-4	dUTPase	chr10	5085955	5086319	-
HML-4	env	chr10	5080769	5082817	-
HML-5	provirus	chr7	117754143	117761906	+
HML-5	int	chr7	117754627	117761418	+
HML-5	5LTR	chr7	117754143	117754624	+
HML-5	5LTR_U3	chr7	117754143	117754212	+
HML-5	5LTR_U3orR	chr7	117754213	117754400	+
HML-5	5LTR_R	chr7	117754401	117754466	+
HML-5	5LTR_U5	chr7	117754467	117754624	+
HML-5	gag	chr7	117754777	117756191	+
HML-5	pro	chr7	117756188	117756943	+
HML-5	pol	chr7	117756934	117759497	+
HML-5	dUTPase	chr7	117756239	117756604	+
HML-5	env	chr7	117759524	117761343	+
HML-6	provirus	chr16	34751143	34758813	+
HML-6	int	chr16	34751407	34758594	+
HML-6	5LTR	chr19	11971397	11971800	-
HML-6	5LTR	chr4	78320924	78321358	-
HML-6	5LTR_U3p	chr19	11971589	11971800	-
HML-6	5LTR_U3p	chr4	78321146	78321358	-
HML-6	5LTR_Rp	chr19	11971495	11971588	-
HML-6	5LTR_Rp	chr4	78321048	78321145	-
HML-6	5LTR_U5p	chr19	11971397	11971494	-
HML-6	5LTR_U5p	chr4	78320924	78321047	-
HML-6	gag	chr16	34751570	34753187	+
HML-6	pro	chr16	34753040	34753946	+
HML-6	pol	chr16	34753950	34756594	+
HML-6	dUTPase	chr16	34753142	34753510	+
HML-6	env	chr16	34756546	34758509	+
HML-7	provirus	chrY	18085276	18094566	-
HML-7	int	chrY	18086125	18093722	-
HML-7	gag	chrY	18091598	18093513	-
HML-7	pro	chrY	18090703	18091602	-
HML-7	pol	chrY	18088096	18090700	-
HML-7	env	chrY	18086115	18088126	-
HML-7	3LTR	Chr6	121369620	121370490	+
HML-7	3LTR_U3p	chr6	121369620	121369913	+
HML-7	3LTR_Rp	chr6	121369914	121370342	+
HML-7	3LTR_U5p	chr6	121370343	121370490	+
HML-8	provirus	chr11	101081953	101092113	-
HML-8	int	chr11	101083075	101091050	-
HML-8	5LTR	chr3	111242999	111244005	+
HML-8	5LTR_U3	chr3	111242999	111243398	+
HML-8	5LTR_R	chr3	111243399	111243855	+
HML-8	5LTR_U5	chr3	111243856	111244005	+
HML-8	gag	chr11	101088749	101090878	-
HML-8	pro	chr11	101087932	101088792	-
HML-8	pol	chr11	101085466	101087962	-
HML-8	dUTPase	chr11	101088415	101088762	-
HML-8	env	chr11	101083030	101085314	-
HML-8	3LTR	chr11	101081953	101083067	-
HML-8	3LTR_U3	chr11	101082664	101083067	-
HML-8	3LTR_R	chr11	101082087	101082663	-
HML-8	3LTR_U5	chr11	101081953	101082086	-
HML-8	sLTR	chr1	158162042	158163111	+
HML-8	sLTR_U3	chr1	158162042	158162514	+
HML-8	sLTR_R	chr1	158162515	158162961	+
HML-8	sLTR_U5	chr1	158162962	158163111	+
HML-9	provirus	chr19	9564580	9573260	+
HML-9	int	chr19	9565055	9572795	+
HML-9	5LTR	chr19	9564580	9565054	+
HML-9	5LTR_U3	chr19	9564580	9564854	+
HML-9	5LTR_U3orR	chr19	9564855	9564910	+
HML-9	5LTR_R	chr19	9564911	9564953	+
HML-9	5LTR_U5	chr19	9564954	9565054	+
HML-9	gag	chr19	9565219	9566857	+
HML-9	pro	chr19	9566758	9567673	+
HML-9	pol	chr19	9567630	9570225	+
HML-9	dUTPase	chr19	9566827	9567171	+
HML-9	env	chr19	9570817	9572823	+

## Sheet: Class III
Family	sub_region	Chromosome	Start	End	Strand
HERV18	int	chr5	160359468	160365081	-
HERV18	5LTR	chrX	148155122	148155439	+
HERV18	5LTR_U3	chrX	148155122	148155326	+
HERV18	5LTR_R	chrX	148155327	148155350	+
HERV18	5LTR_U5	chrX	148155351	148155439	+
HERV18	pro	chr5	160363573	160364120	-
HERV18	pol	chr5	160360963	160363595	-
HERV18	env	chr5	160359477	160361030	-
HERV-L	provirus	chr16	60880885	60887543	+
HERV-L	int	chr16	60881417	60887085	+
HERV-L	5LTR	chr16	60880885	60881416	+
HERV-L	5LTR_U3	chr16	60880885	60881089	+
HERV-L	5LTR_R	chr16	60881090	60881283	+
HERV-L	5LTR_U5	chr16	60881352	60881416	+
HERV-L	gag	chr16	60881551	60883199	+
HERV-L	pol	chr16	60883203	60886660	+
HERV-L66	provirus	chr1	226723259	226730719	-
HERV-L66	int	chr1	226723822	226730162	-
HERV-L66	5LTR	chr1	226730163	226730719	-
HERV-L66	5LTR_U3	chr1	226730440	226730719	-
HERV-L66	5LTR_U3orR	chr1	226730289	226730439	-
HERV-L66	5LTR_RorU5	chr1	226730221	226730288	-
HERV-L66	5LTR_U5	chr1	226730163	226730220	-
HERV-L66	pro	chr1	226728277	226729191	-
HERV-L66	pol	chr1	226725152	226728310	-
HERV-L66	env	chr1	226723792	226724324	-
