# Supplementary material for: A comprehensive hybridization model allows whole HERV transcriptome profiling using high density microarray
Source: BMC Genomics. 2017 Apr 8;18:286. doi: 10.1186/s12864-017-3669-7 (PMC5385096; doi:10.1186/s12864-017-3669-7)
Supplement: Supplementary file 4 — List of the 1559 genes used for the PEHM hybridization model evaluation. For each gene, abbreviated name, full name, alias and accession number are provided. As indicated in the paper, each of these genes is targeted by three probesets, two derived from Affymetrix arrays U133 (GeneChip Human Genome U133 Plus 2.0 Array), HTA (GeneChip Human Transcriptome Array 2.0) and one designed using our probes and probesets selection procedure. (XLS 119 kb) [file 12864_2017_3669_MOESM4_ESM.xls]

## Sheet: Plan1
Name	Full name	alias	accession number
ADA	Adenosine deaminase	-	NM_000022
APC	Adenomatous polyposis coli	BTPS2, DP2, DP2.5, DP3, GS	NM_000038
APOE	Apolipoprotein E	AD2, LDLCQ5, LPG, MGC1571	NM_000041
FAS	Fas (TNF receptor superfamily, member 6)	ALPS1A, APO-1, APT1, CD95, FAS1, FASTM, TNFRSF6	NM_000043
ASPA	Aspartoacylase	ACY2, ASP	NM_000049
ATM	Ataxia telangiectasia mutated	AT1, ATA, ATC, ATD, ATDC, ATE, DKFZp781A0353, MGC74674, TEL1, TELO1	NM_000051
BLM	Bloom syndrome, RecQ helicase-like	BS, MGC126616, MGC131618, MGC131620, RECQ2, RECQL2, RECQL3	NM_000057
BRCA2	Breast cancer 2, early onset	BRCC2, BROVCA2, FACD, FAD, FAD1, FANCB, FANCD, FANCD1, GLM3, PNCA2	NM_000059
BTK	Bruton agammaglobulinemia tyrosine kinase	AGMX1, AT, ATK, BPK, IMD1, MGC126261, MGC126262, PSCTK1, XLA	NM_000061
C3	Complement component 3	AHUS5, ARMD9, ASP, CPAMD1	NM_000064
CD36	CD36 molecule (thrombospondin receptor)	CHDS7, FAT, GP3B, GP4, GPIV, PASIV, SCARB3	NM_000072
CD3G	CD3g molecule, gamma (CD3-TCR complex)	CD3-GAMMA, FLJ17620, FLJ17664, FLJ79544, FLJ94613, MGC138597, T3G	NM_000073
CD40LG	CD40 ligand	CD154, CD40L, HIGM1, IGM, IMD3, T-BAM, TNFSF5, TRAP, gp39, hCD40L	NM_000074
CDK4	Cyclin-dependent kinase 4	CMM3, MGC14458, PSK-J3	NM_000075
CDKN1C	Cyclin-dependent kinase inhibitor 1C (p57, Kip2)	BWCR, BWS, KIP2, WBS, p57	NM_000076
CDKN2A	Cyclin-dependent kinase inhibitor 2A (melanoma, p16, inhibits CDK4)	ARF, CDK4I, CDKN2, CMM2, INK4, INK4A, MLM, MTS-1, MTS1, P14, P14ARF, P16, P16-INK4A, P16INK4, P16INK4A, P19, P19ARF, TP16	NM_000077
ERCC8	Excision repair cross-complementing rodent repair deficiency, complementation group 8	CKN1, CSA	NM_000082
COL1A1	Collagen, type I, alpha 1	OI4	NM_000088
COL4A3	Collagen, type IV, alpha 3 (Goodpasture antigen)	-	NM_000091
COMP	Cartilage oligomeric matrix protein	EDM1, EPD1, MED, MGC131819, MGC149768, PSACH, THBS5	NM_000095
CPT2	Carnitine palmitoyltransferase 2	CPT1, CPTASE	NM_000098
CYP1B1	Cytochrome P450, family 1, subfamily B, polypeptide 1	CP1B, GLC3A, P4501B1	NM_000104
DDB2	Damage-specific DNA binding protein 2, 48kDa	DDBB, FLJ34321, UV-DDB2	NM_000107
ENG	Endoglin	CD105, END, FLJ41744, HHT1, ORW, ORW1	NM_000118
ERCC3	Excision repair cross-complementing rodent repair deficiency, complementation group 3 (xeroderma pigmentosum group B complementing)	BTF2, GTF2H, RAD25, TFIIH, XPB	NM_000122
ERCC5	Excision repair cross-complementing rodent repair deficiency, complementation group 5	COFS3, ERCM2, UVDR, XPG, XPGC	NM_000123
ERCC6	Excision repair cross-complementing rodent repair deficiency, complementation group 6	ARMD5, CKN2, COFS, COFS1, CSB, RAD26	NM_000124
ESR1	Estrogen receptor 1	DKFZp686N23123, ER, ESR, ESRA, Era, NR3A1	NM_000125
F8	Coagulation factor VIII, procoagulant component	AHF, DXS1253E, F8B, F8C, FVIII, HEMA	NM_000132
FGFR3	Fibroblast growth factor receptor 3	ACH, CD333, CEK2, HSFGFR3EX, JTK4	NM_000142
G6PC	Glucose-6-phosphatase, catalytic subunit	G6PC1, G6PT, GSD1, GSD1a, MGC163350	NM_000151
GALC	Galactosylceramidase	-	NM_000153
GJA1	Gap junction protein, alpha 1, 43kDa	CX43, DFNB38, GJAL, HSS, ODDD	NM_000165
GJB1	Gap junction protein, beta 1, 32kDa	CMTX, CMTX1, CX32	NM_000166
GPI	Glucose-6-phosphate isomerase	AMF, DKFZp686C13233, GNPI, NLK, PGI, PHI, SA-36, SA36	NM_000175
NR3C1	Nuclear receptor subfamily 3, group C, member 1 (glucocorticoid receptor)	GCCR, GCR, GR, GRL	NM_000176
MSH6	MutS homolog 6 (E. coli)	GTBP, HNPCC5, HSAP	NM_000179
GUSB	Glucuronidase, beta	BG, FLJ39445, MPS7	NM_000181
HK2	Hexokinase 2	DKFZp686M1669, HKII, HXK2	NM_000189
SHH	Sonic hedgehog	HHG1, HLP3, HPE3, MCOPCB5, SMMCI, TPT, TPTPS	NM_000193
HPRT1	Hypoxanthine phosphoribosyltransferase 1	HGPRT, HPRT	NM_000194
ICAM1	Intercellular adhesion molecule 1	BB2, CD54, P3.58	NM_000201
INS	Insulin	IDDM2, ILPR, IRDN, MODY10	NM_000207
PDX1	Pancreatic and duodenal homeobox 1	GSF, IDX-1, IPF1, IUF1, MODY4, PDX-1, STF-1	NM_000209
ITGB2	Integrin, beta 2 (complement component 3 receptor 3 and 4 subunit)	CD18, LAD, LCAMB, LFA-1, MAC-1, MF17, MFI7	NM_000211
ITGB3	Integrin, beta 3 (platelet glycoprotein IIIa, antigen CD61)	CD61, GP3A, GPIIIa	NM_000212
ITGB4	Integrin, beta 4	CD104	NM_000213
JAG1	Jagged 1	AGS, AHD, AWS, CD339, HJ1, JAGL1, MGC104644	NM_000214
KCNA1	Potassium voltage-gated channel, shaker-related subfamily, member 1 (episodic ataxia with myokymia)	AEMK, EA1, HBK1, HUK1, KV1.1, MBK1, MGC126782, MGC138385, MK1, RBK1	NM_000217
KIT	V-kit Hardy-Zuckerman 4 feline sarcoma viral oncogene homolog	C-Kit, CD117, PBT, SCFR	NM_000222
LEP	Leptin	FLJ94114, OB, OBS	NM_000230
LIG1	Ligase I, DNA, ATP-dependent	MGC117397, MGC130025	NM_000234
LPL	Lipoprotein lipase	HDLCQ11, LIPD	NM_000237
LYZ	Lysozyme	LZM	NM_000239
MBL2	Mannose-binding lectin (protein C) 2, soluble	COLEC1, HSMBPC, MBL, MBP, MBP-C, MBP1, MGC116832, MGC116833	NM_000242
MEFV	Mediterranean fever	FMF, MEF, MGC126560, MGC126586, TRIM20	NM_000243
MEN1	Multiple endocrine neoplasia I	MEAI, MENIN, SCG2	NM_000244
MET	Met proto-oncogene (hepatocyte growth factor receptor)	AUTS9, HGFR, RCCP2, c-Met	NM_000245
CIITA	Class II, major histocompatibility complex, transactivator	C2TA, CIITAIV, MHC2TA, NLRA	NM_000246
MLH1	MutL homolog 1, colon cancer, nonpolyposis type 2 (E. coli)	COCA2, FCC2, HNPCC, HNPCC2, MGC5172, hMLH1	NM_000249
MPO	Myeloperoxidase	-	NM_000250
MSH2	MutS homolog 2, colon cancer, nonpolyposis type 1 (E. coli)	COCA1, FCC1, HNPCC, HNPCC1, LCFS2	NM_000251
MYH7	Myosin, heavy chain 7, cardiac muscle, beta	CMD1S, CMH1, DKFZp451F047, MGC138376, MGC138378, MPD1, MYHCB, SPMD, SPMM	NM_000257
NDP	Norrie disease (pseudoglioma)	EVR2, FEVR, ND	NM_000266
NF1	Neurofibromin 1	DKFZp686J1293, FLJ21220, NFNS, VRNF, WSS	NM_000267
NF2	Neurofibromin 2 (merlin)	ACN, BANF, SCH	NM_000268
NME1	Non-metastatic cells 1, protein (NM23A) expressed in	AWD, GAAD, NB, NBS, NDKA, NDPK-A, NDPKA, NM23, NM23-H1	NM_000269
PAX6	Paired box 6	AN, AN2, D11S812E, MGC17209, MGDA, WAGR	NM_000280
PDE6B	Phosphodiesterase 6B, cGMP-specific, rod, beta	CSNB3, CSNBAD2, PDEB, RP40, rd1	NM_000283
PGK1	Phosphoglycerate kinase 1	MGC117307, MGC142128, MGC8947, MIG10, PGKA	NM_000291
SERPINA1	Serpin peptidase inhibitor, clade A (alpha-1 antiproteinase, antitrypsin), member 1	A1A, A1AT, AAT, MGC23330, MGC9222, PI, PI1, PRO2275, alpha1AT	NM_000295
PKD2	Polycystic kidney disease 2 (autosomal dominant)	APKD2, MGC138466, MGC138468, PC2, PKD4, Pc-2, TRPP2	NM_000297
PLG	Plasminogen	DKFZp779M0222	NM_000301
PMP22	Peripheral myelin protein 22	CMT1A, CMT1E, DSS, GAS-3, HMSNIA, HNPP, MGC20769, Sp110	NM_000304
POU3F4	POU class 3 homeobox 4	BRAIN-4, BRN4, DFN3, DFNX2, OTF9	NM_000307
CTSA	Cathepsin A	GLB2, GSL, NGBE, PPCA, PPGB	NM_000308
PTEN	Phosphatase and tensin homolog	10q23del, BZS, DEC, GLM2, MGC11227, MHAM, MMAC1, PTEN1, TEP1	NM_000314
RB1	Retinoblastoma 1	OSRC, RB, p105-Rb, pRb, pp110	NM_000321
RLBP1	Retinaldehyde binding protein 1	CRALBP, MGC3663	NM_000326
SLC2A2	Solute carrier family 2 (facilitated glucose transporter), member 2	GLUT2	NM_000340
TAT	Tyrosine aminotransferase	-	NM_000353
TH	Tyrosine hydroxylase	DYT14, DYT5b, TYH	NM_000360
THBD	Thrombomodulin	AHUS6, BDCA3, CD141, THRM, TM	NM_000361
TIMP3	TIMP metallopeptidase inhibitor 3	HSMRK222, K222, K222TA2, SFD	NM_000362
TSC1	Tuberous sclerosis 1	KIAA0243, LAM, MGC86987, TSC	NM_000368
TSHR	Thyroid stimulating hormone receptor	CHNG1, LGR3, MGC75129, hTSHR-I	NM_000369
TYR	Tyrosinase (oculocutaneous albinism IA)	CMM8, OCA1A, OCAIA, SHEP3	NM_000372
WT1	Wilms tumor 1	AWT1, GUD, NPHS4, WAGR, WIT-2, WT33	NM_000378
XPA	Xeroderma pigmentosum, complementation group A	XP1, XPAC	NM_000380
CDKN1A	Cyclin-dependent kinase inhibitor 1A (p21, Cip1)	CAP20, CDKN1, CIP1, MDA-6, P21, SDI1, WAF1, p21CIP1	NM_000389
TPP1	Tripeptidyl peptidase I	CLN2, LPIC, MGC21297, TPP-1	NM_000391
CTSK	Cathepsin K	CTS02, CTSO, CTSO1, CTSO2, MGC23107, PKND, PYCD	NM_000396
EGR2	Early growth response 2	AT591, CMT1D, CMT4E, DKFZp686J1957, FLJ14547, KROX20	NM_000399
ERCC2	Excision repair cross-complementing rodent repair deficiency, complementation group 2	COFS2, EM9, MGC102762, MGC126218, MGC126219, TTD, XPD	NM_000400
G6PD	Glucose-6-phosphate dehydrogenase	G6PD1	NM_000402
GPD2	Glycerol-3-phosphate dehydrogenase 2 (mitochondrial)	GDH2, GPDM, mGPDH	NM_000408
IFNGR1	Interferon gamma receptor 1	CD119, FLJ45734, IFNGR	NM_000416
IL2RA	Interleukin 2 receptor, alpha	CD25, IDDM10, IL2R, TCGFR	NM_000417
IL4R	Interleukin 4 receptor	CD124, IL4RA	NM_000418
KRT10	Keratin 10	BCIE, BIE, CK10, EHK, K10, KPP	NM_000421
PAFAH1B1	Platelet-activating factor acetylhydrolase 1b, regulatory subunit 1 (45kDa)	LIS1, LIS2, MDCR, MDS, PAFAH	NM_000430
PECAM1	Platelet/endothelial cell adhesion molecule	CD31, FLJ34100, FLJ58394, PECAM-1	NM_000442
RAG1	Recombination activating gene 1	MGC43321, RNF74	NM_000448
SELE	Selectin E	CD62E, ELAM, ELAM1, ESEL, LECAM2	NM_000450
SOD1	Superoxide dismutase 1, soluble	ALS, ALS1, IPOA, SOD, hSod1, homodimer	NM_000454
STK11	Serine/threonine kinase 11	LKB1, PJS	NM_000455
TEK	TEK tyrosine kinase, endothelial	CD202B, TIE-2, TIE2, VMCM, VMCM1	NM_000459
THPO	Thrombopoietin	MGC163194, MGDF, MKCSF, ML, MPLLG, TPO	NM_000460
NR0B1	Nuclear receptor subfamily 0, group B, member 1	AHC, AHCH, AHX, DAX-1, DAX1, DSS, GTD, HHG, NROB1	NM_000475
ALB	Albumin	DKFZp779N1935, PRO0883, PRO0903, PRO1341	NM_000477
ALPL	Alkaline phosphatase, liver/bone/kidney	AP-TNAP, APTNAP, FLJ40094, FLJ93059, HOPS, MGC161443, MGC167935, TNAP, TNSALP	NM_000478
APP	Amyloid beta (A4) precursor protein	AAA, ABETA, ABPP, AD1, APPI, CTFgamma, CVAP, PN2	NM_000484
AQP2	Aquaporin 2 (collecting duct)	AQP-CD, MGC34501, WCH-CD	NM_000486
SERPINC1	Serpin peptidase inhibitor, clade C (antithrombin), member 1	AT3, ATIII, MGC22579	NM_000488
COL10A1	Collagen, type X, alpha 1	-	NM_000493
GDNF	Glial cell derived neurotrophic factor	ATF1, ATF2, HFB1-GDNF, HSCR3	NM_000514
HEXB	Hexosaminidase B (beta polypeptide)	ENC-1AS	NM_000521
KRT14	Keratin 14	CK14, EBS3, EBS4, K14, NFJ	NM_000526
PLP1	Proteolipid protein 1	HLD1, MMPL, PLP, PLP, DM20, PMD, SPG2	NM_000533
PMS1	PMS1 postmeiotic segregation increased 1 (S. cerevisiae)	DKFZp781M0253, FLJ98259, HNPCC3, PMSL1, hPMS1	NM_000534
PMS2	PMS2 postmeiotic segregation increased 2 (S. cerevisiae)	HNPCC4, PMS2CL, PMSL2	NM_000535
SFTPB	Surfactant protein B	PSP-B, SFTB3, SFTP3, SMDP1, SP-B	NM_000542
TP53	Tumor protein p53	FLJ92943, LFS1, P53, TRP53	NM_000546
TSC2	Tuberous sclerosis 2	FLJ43106, LAM, TSC4	NM_000548
TYRP1	Tyrosinase-related protein 1	CAS2, CATB, GP75, TRP, TYRP, b-PROTEIN	NM_000550
VHL	Von Hippel-Lindau tumor suppressor	HRCA1, RCA1, VHL1	NM_000551
IL5RA	Interleukin 5 receptor, alpha	CD125, CDw125, HSIL5R3, IL5R, MGC26560	NM_000564
IL6R	Interleukin 6 receptor	CD126, IL-6R-1, IL-6RA, IL6RA, MGC104991, gp80	NM_000565
FCGR1A	Fc fragment of IgG, high affinity Ia, receptor (CD64)	CD64, CD64A, FCRI, FLJ18345, IGFR1	NM_000566
CRP	C-reactive protein, pentraxin-related	MGC149895, MGC88244, PTX1	NM_000567
FCGR3A	Fc fragment of IgG, low affinity IIIa, receptor (CD16a)	CD16, CD16A, FCG3, FCGR3, FCGRIII, FCR-10, FCRIII, FCRIIIA, IGFR3	NM_000569
IL10	Interleukin 10	CSIF, IL-10, IL10A, MGC126450, MGC126451, TGIF	NM_000572
IL1A	Interleukin 1, alpha	IL-1A, IL1, IL1-ALPHA, IL1F1	NM_000575
IL1B	Interleukin 1, beta	IL-1, IL1-BETA, IL1F2	NM_000576
IL1RN	Interleukin 1 receptor antagonist	DIRA, ICIL-1RA, IL-1RN, IL-1ra, IL-1ra3, IL1F3, IL1RA, IRAP, MGC10430, MVCD4	NM_000577
SLC11A1	Solute carrier family 11 (proton-coupled divalent metal ion transporters), member 1	LSH, NRAMP, NRAMP1	NM_000578
CCR5	Chemokine (C-C motif) receptor 5	CC-CKR-5, CCCKR5, CD195, CKR-5, CKR5, CMKBR5, FLJ78003, IDDM22	NM_000579
GPX1	Glutathione peroxidase 1	GSHPX1, MGC14399, MGC88245	NM_000581
SPP1	Secreted phosphoprotein 1	BNSP, BSPI, ETA-1, MGC110940, OPN	NM_000582
IL8	Interleukin 8	CXCL8, GCP-1, GCP1, LECT, LUCT, LYNAP, MDNCF, MONAP, NAF, NAP-1, NAP1	NM_000584
IL15	Interleukin 15	IL-15, MGC9721	NM_000585
IL2	Interleukin 2	IL-2, TCGF, lymphokine	NM_000586
IL3	Interleukin 3 (colony-stimulating factor, multiple)	IL-3, MCGF, MGC79398, MGC79399, MULTI-CSF	NM_000588
IL4	Interleukin 4	BCGF-1, BCGF1, BSF-1, BSF1, IL-4, MGC79402	NM_000589
IL9	Interleukin 9	HP40, IL-9, P40	NM_000590
CD14	CD14 molecule	-	NM_000591
TNF	Tumor necrosis factor	DIF, TNF-alpha, TNFA, TNFSF2	NM_000594
LTA	Lymphotoxin alpha (TNF superfamily, member 1)	LT, TNFB, TNFSF1	NM_000595
IGFBP1	Insulin-like growth factor binding protein 1	AFBP, IBP1, IGF-BP25, PP12, hIGFBP-1	NM_000596
IGFBP3	Insulin-like growth factor binding protein 3	BP-53, IBP3	NM_000598
IGFBP5	Insulin-like growth factor binding protein 5	IBP5	NM_000599
IL6	Interleukin 6 (interferon, beta 2)	BSF2, HGF, HSF, IFNB2, IL-6	NM_000600
HGF	Hepatocyte growth factor (hepapoietin A; scatter factor)	DFNB39, F-TCF, HGFB, HPTA, SF	NM_000601
SERPINE1	Serpin peptidase inhibitor, clade E (nexin, plasminogen activator inhibitor type 1), member 1	PAI, PAI-1, PAI1, PLANH1	NM_000602
NOS3	Nitric oxide synthase 3 (endothelial cell)	ECNOS, eNOS	NM_000603
IFNA2	Interferon, alpha 2	IFN-alphaA, IFNA, INFA2, MGC125764, MGC125765	NM_000605
CXCL12	Chemokine (C-X-C motif) ligand 12	IRH, PBSF, SCYB12, SDF1, SDF1A, SDF1B, TLSF, TPAR1	NM_000609
CD44	CD44 molecule (Indian blood group)	CDW44, CSPG8, ECMR-III, HCELL, HUTCH-I, IN, LHR, MC56, MDU2, MDU3, MGC10468, MIC4, Pgp1	NM_000610
CNTF	Ciliary neurotrophic factor	HCNTF	NM_000614
NCAM1	Neural cell adhesion molecule 1	CD56, MSK39, NCAM	NM_000615
CD4	CD4 molecule	CD4mut	NM_000616
IGF1	Insulin-like growth factor 1 (somatomedin C)	IGF-I, IGF1A, IGFI	NM_000618
IFNG	Interferon, gamma	IFG, IFI	NM_000619
NOS1	Nitric oxide synthase 1 (neuronal)	IHPS1, N-NOS, NC-NOS, NOS, bNOS, nNOS	NM_000620
NOS2	Nitric oxide synthase 2, inducible	HEP-NOS, INOS, NOS, NOS2A	NM_000625
IL10RB	Interleukin 10 receptor, beta	CDW210B, CRF2-4, CRFB4, D21S58, D21S66, IL-10R2	NM_000628
IFNAR1	Interferon (alpha, beta and omega) receptor 1	AVP, IFN-alpha-REC, IFNAR, IFNBR, IFRC	NM_000629
ITGAM	Integrin, alpha M (complement component 3 receptor 3 subunit)	CD11B, CR3A, MAC-1, MAC1A, MGC117044, MO1A, SLEB6	NM_000632
BCL2	B-cell CLL/lymphoma 2	Bcl-2	NM_000633
CXCR1	Chemokine (C-X-C motif) receptor 1	C-C, C-C-CKR-1, CD128, CD181, CDw128a, CKR-1, CMKAR1, IL8R1, IL8RA, IL8RBA	NM_000634
FASLG	Fas ligand (TNF superfamily, member 6)	APT1LG1, CD178, CD95-L, CD95L, FASL, TNFSF6	NM_000639
IL11	Interleukin 11	AGIF, IL-11	NM_000641
SELL	Selectin L	CD62L, LAM1, LECAM1, LEU8, LNHR, LSEL, LYAM1, PLNHR, TQ1	NM_000655
TGFB1	Transforming growth factor, beta 1	CED, DPD1, LAP, TGFB, TGFbeta	NM_000660
ACHE	Acetylcholinesterase	ARACHE, N-ACHE, YT	NM_000665
ADORA1	Adenosine A1 receptor	RDC7	NM_000674
ADORA2A	Adenosine A2a receptor	ADORA2, RDC8, hA2aR	NM_000675
ALDH1A1	Aldehyde dehydrogenase 1 family, member A1	ALDC, ALDH-E1, ALDH1, ALDH11, MGC2318, PUMB1, RALDH1	NM_000689
ALDH2	Aldehyde dehydrogenase 2 family (mitochondrial)	ALDH-E2, ALDHI, ALDM, MGC1806	NM_000690
ALOX5	Arachidonate 5-lipoxygenase	5-LO, 5-LOX, 5LPG, LOG5, MGC163204	NM_000698
CD3D	CD3d molecule, delta (CD3-TCR complex)	CD3-DELTA, T3D	NM_000732
CD3E	CD3e molecule, epsilon (CD3-TCR complex)	FLJ18683, T3E, TCRE	NM_000733
CD247	CD247 molecule	CD3-ZETA, CD3H, CD3Q, CD3Z, T3Z, TCRZ	NM_000734
CHRM2	Cholinergic receptor, muscarinic 2	FLJ43243, HM2, MGC120006, MGC120007	NM_000739
CSF1	Colony stimulating factor 1 (macrophage)	MCSF, MGC31930	NM_000757
CSF2	Colony stimulating factor 2 (granulocyte-macrophage)	GMCSF, MGC131935, MGC138897	NM_000758
CSF3	Colony stimulating factor 3 (granulocyte)	C17orf33, CSF3OS, GCSF, MGC45931	NM_000759
CYP27B1	Cytochrome P450, family 27, subfamily B, polypeptide 1	CP2B, CYP1, CYP1alpha, CYP27B, P450c1, PDDR, VDD1, VDDR, VDDRI, VDR	NM_000785
DRD2	Dopamine receptor D2	D2DR, D2R	NM_000795
EPO	Erythropoietin	EP, MGC138142, MVCD2	NM_000799
FGF1	Fibroblast growth factor 1 (acidic)	AFGF, ECGF, ECGF-beta, ECGFA, ECGFB, FGF-alpha, FGFA, GLIO703, HBGF1	NM_000800
FKBP1A	FK506 binding protein 1A, 12kDa	FKBP-12, FKBP1, FKBP12, PKC12, PKCI2, PPIASE	NM_000801
GABRA5	Gamma-aminobutyric acid (GABA) A receptor, alpha 5	MGC138184	NM_000810
GAD1	Glutamate decarboxylase 1 (brain, 67kDa)	FLJ45882, GAD, SCP	NM_000817
GAS6	Growth arrest-specific 6	AXLLG, AXSF, DKFZp666G247, FLJ34709	NM_000820
GNRH1	Gonadotropin-releasing hormone 1 (luteinizing-releasing hormone)	GNRH, GRH, LHRH, LNRH	NM_000825
GRIA2	Glutamate receptor, ionotropic, AMPA 2	GLUR2, GLURB, GluA2, GluR-K2, HBGR2	NM_000826
GRIA1	Glutamate receptor, ionotropic, AMPA 1	GLUH1, GLUR1, GLURA, GluA1, HBGR1, MGC133252	NM_000827
GRIA3	Glutamate receptor, ionotrophic, AMPA 3	GLUR-C, GLUR-K3, GLUR3, GLURC, GluA3, MRX94	NM_000828
GRIA4	Glutamate receptor, ionotrophic, AMPA 4	GLUR4, GLUR4C, GLURD, GluA4	NM_000829
GRIN2A	Glutamate receptor, ionotropic, N-methyl D-aspartate 2A	NMDAR2A, NR2A	NM_000833
GRIN2B	Glutamate receptor, ionotropic, N-methyl D-aspartate 2B	MGC142178, MGC142180, NMDAR2B, NR2B, hNR3	NM_000834
GRIN2C	Glutamate receptor, ionotropic, N-methyl D-aspartate 2C	NMDAR2C, NR2C	NM_000835
GRIN2D	Glutamate receptor, ionotropic, N-methyl D-aspartate 2D	EB11, NMDAR2D, NR2D	NM_000836
GRM1	Glutamate receptor, metabotropic 1	GPRC1A, GRM1A, MGLUR1, MGLUR1A, mGlu1	NM_000838
GRM2	Glutamate receptor, metabotropic 2	GLUR2, GPRC1B, MGLUR2, mGlu2	NM_000839
GRM3	Glutamate receptor, metabotropic 3	GLUR3, GPRC1C, MGLUR3, mGlu3	NM_000840
GRM4	Glutamate receptor, metabotropic 4	GPRC1D, MGC177594, MGLUR4, mGlu4	NM_000841
GRM5	Glutamate receptor, metabotropic 5	GPRC1E, MGLUR5, mGlu5	NM_000842
GRM7	Glutamate receptor, metabotropic 7	FLJ40498, GLUR7, GPRC1G, MGLU7, MGLUR7	NM_000844
GRM8	Glutamate receptor, metabotropic 8	FLJ41058, GLUR8, GPRC1H, MGC126724, MGLUR8, mGlu8	NM_000845
GSTP1	Glutathione S-transferase pi 1	DFN7, FAEES3, GST3, GSTP, PI	NM_000852
IGF1R	Insulin-like growth factor 1 receptor	CD221, IGFIR, IGFR, JTK13, MGC142170, MGC142172, MGC18216	NM_000875
IGF2R	Insulin-like growth factor 2 receptor	CD222, CIMPR, M6P-R, MPR1, MPRI	NM_000876
IL1R1	Interleukin 1 receptor, type I	CD121A, D2S1473, IL-1R-alpha, IL1R, IL1RA, P80	NM_000877
IL5	Interleukin 5 (colony-stimulating factor, eosinophil)	EDF, IL-5, TRF	NM_000879
IL7	Interleukin 7	IL-7	NM_000880
IL12A	Interleukin 12A (natural killer cell stimulatory factor 1, cytotoxic lymphocyte maturation factor 1, p35)	CLMF, IL-12A, NFSK, NKSF1, P35	NM_000882
KNG1	Kininogen 1	BDK, KNG	NM_000893
MME	Membrane metallo-endopeptidase	CALLA, CD10, DKFZp686O16152, MGC126681, MGC126707, NEP, SFE	NM_000902
PLAT	Plasminogen activator, tissue	DKFZp686I03148, T-PA, TPA	NM_000930
PPP3CA	Protein phosphatase 3, catalytic subunit, alpha isozyme	CALN, CALNA, CALNA1, CCN1, CNA1, PPP2B	NM_000944
PTGS1	Prostaglandin-endoperoxide synthase 1 (prostaglandin G/H synthase and cyclooxygenase)	COX1, COX3, PCOX1, PGG, HS, PGHS-1, PGHS1, PHS1, PTGHS	NM_000962
PTGS2	Prostaglandin-endoperoxide synthase 2 (prostaglandin G/H synthase and cyclooxygenase)	COX-2, COX2, GRIPGHS, PGG, HS, PGHS-2, PHS-2, hCox-2	NM_000963
RARA	Retinoic acid receptor, alpha	NR1B1, RAR	NM_000964
RARB	Retinoic acid receptor, beta	HAP, NR1B2, RRB2	NM_000965
RPLP0	Ribosomal protein, large, P0	L10E, LP0, MGC111226, MGC88175, P0, PRLP0, RPP0	NM_001002
ZCCHC16	Zinc finger, CCHC domain containing 16	FLJ46608, Mar4, Mart4	NM_001004308
CLEC6A	C-type lectin domain family 6, member A	CLEC4N, CLECSF10	NM_001007033
PHF19	PHD finger protein 19	MGC131698, MGC149712, MGC149713, MGC23929, MTF2L1, PCL3	NM_001009936
ZSCAN23	Zinc finger and SCAN domain containing 23	FLJ99276, MGC126606, MGC126608, ZNF390, ZNF453, dJ29K1.3, dJ29K1.3.1	NM_001012455
ZKSCAN2	Zinc finger with KRAB and SCAN domains 2	FLJ23199, ZNF694, ZSCAN31	NM_001012981
HSP90AA1	Heat shock protein 90kDa alpha (cytosolic), class A member 1	FLJ31884, HSP86, HSP89A, HSP90A, HSP90N, HSPC1, HSPCA, HSPCAL1, HSPCAL4, HSPN, Hsp89, Hsp90, LAP2	NM_001017963
MTCP1	Mature T-cell proliferation 1	P13MTCP1, p8MTCP1	NM_001018025
RGAG4	Retrotransposon gag domain containing 4	6430402L03Rik, KIAA2001, MAR5, MART5	NM_001024455
DPPA5	Developmental pluripotency associated 5	ESG1	NM_001025290
TIRAP	Toll-interleukin 1 receptor (TIR) domain containing adaptor protein	FLJ42305, Mal, wyatt	NM_001039661
ANGPTL4	Angiopoietin-like 4	ANGPTL2, ARP4, FIAF, HFARP, NL2, PGAR, pp1158	NM_001039667
SST	Somatostatin	SMST	NM_001048
SSTR2	Somatostatin receptor 2	-	NM_001050
TNFRSF1A	Tumor necrosis factor receptor superfamily, member 1A	CD120a, FPF, MGC19588, TBP1, TNF-R, TNF-R-I, TNF-R55, TNFAR, TNFR1, TNFR55, TNFR60, p55, p55-R, p60	NM_001065
TNFRSF1B	Tumor necrosis factor receptor superfamily, member 1B	CD120b, TBPII, TNF-R-II, TNF-R75, TNFBR, TNFR1B, TNFR2, TNFR80, p75, p75TNFR	NM_001066
VCAM1	Vascular cell adhesion molecule 1	CD106, DKFZp779G2333, INCAM-100, MGC99561	NM_001078
FAM127A	Family with sequence similarity 127, member A	CXX1, MAR8C, MART8C, MGC117411, Mar8, Mart8	NM_001078171
FAM127B	Family with sequence similarity 127, member B	CXX1b, DKFZp564B147, MAR8A, MGC8471	NM_001078172
FAM127C	Family with sequence similarity 127, member C	CXX1c, FLJ25577, MAR8B	NM_001078173
MYBL1	V-myb myeloblastosis viral oncogene homolog (avian)-like 1	A-MYB, AMYB, MGC120059, MGC120061	NM_001080416
ZSCAN5B	Zinc finger and SCAN domain containing 5B	ZNF495B	NM_001080456
MYO5B	Myosin VB	KIAA1119	NM_001080467
ACLY	ATP citrate lyase	ACL, ATPCL, CLATP	NM_001096
IRF5	Interferon regulatory factor 5	SLEB10	NM_001098629
ACTB	Actin, beta	PS1TP5BP1	NM_001101
ADAM10	ADAM metallopeptidase domain 10	AD10, CD156c, HsT18717, MADM, kuz	NM_001110
ADAR	Adenosine deaminase, RNA-specific	ADAR1, DRADA, DSH, DSRAD, G1P1, IFI-4, IFI4, K88DSRBP, P136	NM_001111
ZSCAN30	Zinc finger and SCAN domain containing 30	FLJ16245, FLJ46864, ZNF397OS, ZNF917	NM_001112734
ADCY8	Adenylate cyclase 8 (brain)	AC8, ADCY3, HBAC1	NM_001115
CCR2	Chemokine (C-C motif) receptor 2	CC-CKR-2, CCR2A, CCR2B, CD192, CKR2, CKR2A, CKR2B, CMKBR2, FLJ78302, MCP-1-R, MGC103828, MGC111760, MGC168006	NM_001123396
ADM	Adrenomedullin	AM	NM_001124
RTL1	Retrotransposon-like 1	MART1, Mar1, PEG11	NM_001134888
ACAN	Aggrecan	AGC1, AGCAN, CSPG1, CSPGCP, MSK16, SEDK	NM_001135
ARTN	Artemin	ENOVIN, EVN, NBN	NM_001136215
ANG	Angiogenin, ribonuclease, RNase A family, 5	ALS9, HEL168, MGC22466, MGC71966, RNASE4, RNASE5	NM_001145
ANGPT1	Angiopoietin 1	AGP1, AGPT, ANG1	NM_001146
ANGPT2	Angiopoietin 2	AGPT2, ANG2	NM_001147
ANPEP	Alanyl (membrane) aminopeptidase	APN, CD13, GP150, LAP1, P150, PEPN	NM_001150
APAF1	Apoptotic peptidase activating factor 1	APAF-1, CED4, DKFZp781B1145	NM_001160
ZSCAN12	Zinc finger and SCAN domain containing 12	KIAA0426, ZFP96, ZNF29K1, ZNF305, ZNF96, dJ29K1.2	NM_001163391
APBB1	Amyloid beta (A4) precursor protein-binding, family B, member 1 (Fe65)	FE65, MGC:9072, RIR	NM_001164
BIRC3	Baculoviral IAP repeat containing 3	AIP1, API2, CIAP2, HAIP1, HIAP1, MALT2, MIHC, RNF49, c-IAP2	NM_001165
BIRC2	Baculoviral IAP repeat containing 2	API1, HIAP2, Hiap-2, MIHB, RNF48, c-IAP1, cIAP1	NM_001166
XIAP	X-linked inhibitor of apoptosis	API3, BIRC4, FLJ26913, IAP-3, ILP1, MIHA, XLP2, hIAP-3, hIAP3	NM_001167
BIRC5	Baculoviral IAP repeat containing 5	API4, EPR-1	NM_001168
ATR	Ataxia telangiectasia and Rad3 related	FRP1, MEC1, SCKL, SCKL1	NM_001184
BAK1	BCL2-antagonist/killer 1	BAK, BAK-LIKE, BCL2L7, CDN1, MGC117255, MGC3887	NM_001188
BID	BH3 interacting domain death agonist	FP497, MGC15319, MGC42355	NM_001196
BIK	BCL2-interacting killer (apoptosis-inducing)	BIP1, BP4, NBK	NM_001197
BMP2	Bone morphogenetic protein 2	BMP2A	NM_001200
BMP3	Bone morphogenetic protein 3	BMP-3A	NM_001201
BMPR1B	Bone morphogenetic protein receptor, type IB	ALK-6, ALK6, CDw293	NM_001203
CA9	Carbonic anhydrase IX	CAIX, MN	NM_001216
CAMK2G	Calcium/calmodulin-dependent protein kinase II gamma	CAMK, CAMK-II, CAMKG, FLJ16043, MGC26678	NM_001222
CASP4	Caspase 4, apoptosis-related cysteine peptidase	ICE(rel)II, ICEREL-II, ICH-2, Mih1, TX, TX	NM_001225
CASP7	Caspase 7, apoptosis-related cysteine peptidase	CMH-1, ICE-LAP3, MCH3	NM_001227
CASP8	Caspase 8, apoptosis-related cysteine peptidase	ALPS2B, CAP4, Casp-8, FLICE, FLJ17672, MACH, MCH5, MGC78473	NM_001228
CASP9	Caspase 9, apoptosis-related cysteine peptidase	APAF-3, APAF3, CASPASE-9c, ICE-LAP6, MCH6	NM_001229
CASP10	Caspase 10, apoptosis-related cysteine peptidase	ALPS2, FLICE2, MCH4	NM_001230
CAV3	Caveolin 3	LGMD1C, LQT9, MGC126100, MGC126101, MGC126129, VIP-21, VIP21	NM_001234
CCNA2	Cyclin A2	CCN1, CCNA	NM_001237
CCNE1	Cyclin E1	CCNE	NM_001238
CCNH	Cyclin H	CAK, p34, p37	NM_001239
CCNT1	Cyclin T1	CCNT, CYCT1, HIVE1	NM_001240
CD27	CD27 molecule	MGC20393, S152, T14, TNFRSF7, Tp55	NM_001242
TNFRSF8	Tumor necrosis factor receptor superfamily, member 8	CD30, D1S166E, Ki-1	NM_001243
TNFSF8	Tumor necrosis factor (ligand) superfamily, member 8	CD153, CD30L, CD30LG, MGC138144	NM_001244
CD40	CD40 molecule, TNF receptor superfamily member 5	Bp50, CDW40, MGC9013, TNFRSF5, p50	NM_001250
CD70	CD70 molecule	CD27L, CD27LG, TNFSF7	NM_001252
CDC6	Cell division cycle 6 homolog (S. cerevisiae)	CDC18L, HsCDC18, HsCDC6	NM_001254
CDC20	Cell division cycle 20 homolog (S. cerevisiae)	CDC20A, MGC102824, bA276H19.3, p55CDC	NM_001255
CDH13	Cadherin 13, H-cadherin (heart)	CDHH, P105	NM_001257
CDK6	Cyclin-dependent kinase 6	MGC59692, PLSTIRE	NM_001259
CDK8	Cyclin-dependent kinase 8	K35, MGC126074, MGC126075	NM_001260
CDK9	Cyclin-dependent kinase 9	C-2k, CDC2L4, CTK1, PITALRE, TAK	NM_001261
CHD1	Chromodomain helicase DNA binding protein 1	DKFZp686E2337	NM_001270
CHD4	Chromodomain helicase DNA binding protein 4	DKFZp686E06161, Mi-2b, Mi2-BETA	NM_001273
CHEK1	CHK1 checkpoint homolog (S. pombe)	CHK1	NM_001274
CHUK	Conserved helix-loop-helix ubiquitous kinase	IKBKA, IKK-alpha, IKK1, IKKA, NFKBIKA, TCF16	NM_001278
CIDEA	Cell death-inducing DFFA-like effector a	CIDE-A	NM_001279
CCR1	Chemokine (C-C motif) receptor 1	CD191, CKR-1, CKR1, CMKBR1, HM145, MIP1aR, SCYAR1	NM_001295
MAPK14	Mitogen-activated protein kinase 14	CSBP, CSBP1, CSBP2, CSPB1, EXIP, Mxi2, PRKM14, PRKM15, RK, SAPK2A, p38, p38ALPHA	NM_001315
CTBP1	C-terminal binding protein 1	BARS, MGC104684	NM_001328
CX3CR1	Chemokine (C-X3-C motif) receptor 1	CCRL1, CMKBRL1, CMKDR1, GPR13, GPRV28, V28	NM_001337
DDX3X	DEAD (Asp-Glu-Ala-Asp) box polypeptide 3, X-linked	DBX, DDX14, DDX3, HLP2	NM_001356
DKC1	Dyskeratosis congenita 1, dyskerin	CBF5, DKC, FLJ97620, NAP57, NOLA4, XAP101	NM_001363
DLG4	Discs, large homolog 4 (Drosophila)	FLJ97752, FLJ98574, PSD95, SAP-90, SAP90	NM_001365
DNMT1	DNA (cytosine-5-)-methyltransferase 1	AIM, CXXC9, DNMT, FLJ16293, MCMT, MGC104992	NM_001379
S1PR1	Sphingosine-1-phosphate receptor 1	CHEDG1, D1S3362, ECGF1, EDG-1, EDG1, FLJ58121, S1P1	NM_001400
EIF4B	Eukaryotic translation initiation factor 4B	EIF-4B, PRO1843	NM_001417
EN2	Engrailed homeobox 2	-	NM_001427
EP300	E1A binding protein p300	KAT3B, RSTS2, p300	NM_001429
FABP4	Fatty acid binding protein 4, adipocyte	A-FABP, AFABP, ALBP, aP2	NM_001442
FOXO3	Forkhead box O3	AF6q21, DKFZp781A0677, FKHRL1, FKHRL1P2, FOXO2, FOXO3A, MGC12739, MGC31925	NM_001455
FLNA	Filamin A, alpha	ABP-280, ABPX, CVD1, DKFZp434P031, FLJ43642, FLN, FLN-A, FLN1, FMD, MNS, NHBP, OPD, OPD1, OPD2, XLVD, XMVD	NM_001456
FLT3LG	Fms-related tyrosine kinase 3 ligand	FL, FLT3L	NM_001459
XRCC6	X-ray repair complementing defective repair in Chinese hamster cells 6	CTC75, CTCBF, G22P1, KU70, ML8, TLAA	NM_001469
NR6A1	Nuclear receptor subfamily 6, group A, member 1	GCNF, GCNF1, NR61, RTR	NM_001489
CXCR3	Chemokine (C-X-C motif) receptor 3	CD182, CD183, CKR-L2, CMKAR3, GPR9, IP10-R, Mig-R, MigR	NM_001504
CXCL1	Chemokine (C-X-C motif) ligand 1 (melanoma growth stimulating activity, alpha)	FSP, GRO1, GROa, MGSA, MGSA-a, NAP-3, SCYB1	NM_001511
HDAC2	Histone deacetylase 2	HD2, RPD3, YAF1	NM_001527
HIF1A	Hypoxia inducible factor 1, alpha subunit (basic helix-loop-helix transcription factor)	HIF-1alpha, HIF1, HIF1-ALPHA, MOP1, PASD8, bHLHe78	NM_001530
HSPB1	Heat shock 27kDa protein 1	CMT2F, DKFZp586P1322, HMN2B, HS.76067, HSP27, HSP28, Hsp25, SRP27	NM_001540
ID4	Inhibitor of DNA binding 4, dominant negative helix-loop-helix protein	IDB4, bHLHb27	NM_001546
IGFBP7	Insulin-like growth factor binding protein 7	AGM, FSTL2, IBP-7, IGFBP-7, IGFBP-7v, IGFBPRP1, MAC25, PSF, TAF	NM_001553
IKBKB	Inhibitor of kappa light polypeptide gene enhancer in B-cells, kinase beta	FLJ33771, FLJ36218, FLJ38368, FLJ40509, IKK-beta, IKK2, IKKB, MGC131801, NFKBIKB	NM_001556
CXCR2	Chemokine (C-X-C motif) receptor 2	CD182, CDw128b, CMKAR2, IL8R2, IL8RA, IL8RB	NM_001557
IL10RA	Interleukin 10 receptor, alpha	CDW210A, HIL-10R, IL-10R1, IL10R	NM_001558
IL12RB2	Interleukin 12 receptor, beta 2	-	NM_001559
IL13RA1	Interleukin 13 receptor, alpha 1	CD213A1, IL-13Ra, NR4	NM_001560
TNFRSF9	Tumor necrosis factor receptor superfamily, member 9	4-1BB, CD137, CDw137, FLJ43501, ILA, MGC2172	NM_001561
IL18	Interleukin 18 (interferon-gamma-inducing factor)	IGIF, IL-18, IL-1g, IL1F4, MGC12320	NM_001562
CXCL10	Chemokine (C-X-C motif) ligand 10	C7, IFI10, INP10, IP-10, SCYB10, crg-2, gIP-10, mob-1	NM_001565
IRAK1	Interleukin-1 receptor-associated kinase 1	IRAK, pelle	NM_001569
IRF3	Interferon regulatory factor 3	-	NM_001571
IRF7	Interferon regulatory factor 7	IRF-7H, IRF7A	NM_001572
ACTA2	Actin, alpha 2, smooth muscle, aorta	AAT6, ACTSA	NM_001613
PARP1	Poly (ADP-ribose) polymerase 1	ADPRT, ADPRT 1, ADPRT1, PARP, PARP-1, PPOL, pADPRT-1	NM_001618
AKT2	V-akt murine thymoma viral oncogene homolog 2	PKBB, PKBBETA, PRKBB, RAC-BETA	NM_001626
ALPI	Alkaline phosphatase, intestinal	IAP	NM_001631
APCS	Amyloid P component, serum	MGC88159, PTX2, SAP	NM_001639
RHOA	Ras homolog gene family, member A	ARH12, ARHA, RHO12, RHOH12	NM_001664
ARNT	Aryl hydrocarbon receptor nuclear translocator	HIF-1-beta, HIF-1beta, HIF1-beta, HIF1B, HIF1BETA, TANGO, bHLHe2	NM_001668
ATF3	Activating transcription factor 3	FLJ41705	NM_001674
BAI1	Brain-specific angiogenesis inhibitor 1	FLJ41988, GDAIF	NM_001702
BCL6	B-cell CLL/lymphoma 6	BCL5, BCL6A, LAZ3, ZBTB27, ZNF51	NM_001706
BDNF	Brain-derived neurotrophic factor	MGC34632	NM_001709
CXCR5	Chemokine (C-X-C motif) receptor 5	BLR1, CD185, MDR15, MGC117347	NM_001716
BMP6	Bone morphogenetic protein 6	VGR, VGR1	NM_001718
BMP7	Bone morphogenetic protein 7	OP-1	NM_001719
BMP8B	Bone morphogenetic protein 8b	BMP8, MGC131757, OP2	NM_001720
BPI	Bactericidal/permeability-increasing protein	rBPI	NM_001725
C1S	Complement component 1, s subcomponent	FLJ44757	NM_001734
C5	Complement component 5	CPAMD4, FLJ17816, FLJ17822, MGC142298	NM_001735
C5AR1	Complement component 5a receptor 1	C5A, C5AR, C5R1, CD88	NM_001736
CALCR	CALCITONIN RECEPTOR	CRT, CT-R, CTR, CTR1	NM_001742
RUNX1	Runt-related transcription factor 1	AML1, AML1-EVI-1, AMLCR1, CBFA2, EVI-1, PEBP2aB	NM_001754
CCND2	Cyclin D2	KIAK0002, MGC102758	NM_001759
CCND3	Cyclin D3	-	NM_001760
CCNF	Cyclin F	FBX1, FBXO1	NM_001761
CD1D	CD1d molecule	CD1A, MGC34622, R3	NM_001766
CD2	CD2 molecule	FLJ46032, SRBC, T11	NM_001767
CD8A	CD8a molecule	CD8, Leu2, MAL, p32	NM_001768
CD9	CD9 molecule	BTCC-1, DRAP-27, FLJ99568, MIC3, MRP-1, TSPAN-29, TSPAN29	NM_001769
CD22	CD22 molecule	FLJ22814, MGC130020, SIGLEC-2, SIGLEC2	NM_001771
CD34	CD34 molecule	-	NM_001773
CD47	CD47 molecule	IAP, MER6, OA3	NM_001777
CD69	CD69 molecule	CLEC2C	NM_001781
CD79A	CD79a molecule, immunoglobulin-associated alpha	IGA, MB-1	NM_001783
CDK1	Cyclin-dependent kinase 1	CDC2, CDC28A, DKFZp686L20222, MGC111195, P34CDC2	NM_001786
CDC25A	Cell division cycle 25 homolog A (S. pombe)	CDC25A2	NM_001789
CDC25C	Cell division cycle 25 homolog C (S. pombe)	CDC25	NM_001790
CDC42	Cell division cycle 42 (GTP binding protein, 25kDa)	CDC42Hs, G25K	NM_001791
CDH2	Cadherin 2, type 1, N-cadherin (neuronal)	CD325, CDHN, CDw325, NCAD	NM_001792
CDH5	Cadherin 5, type 2 (vascular endothelium)	7B4, CD144, FLJ17376	NM_001795
CDH11	Cadherin 11, type 2, OB-cadherin (osteoblast)	CAD11, CDHOB, OB, OSF-4	NM_001797
CDK2	Cyclin-dependent kinase 2	p33(CDK2)	NM_001798
CDK7	Cyclin-dependent kinase 7	CAK1, CDKN7, MO15, STK1, p39MO15	NM_001799
CKS1B	CDC28 protein kinase regulatory subunit 1B	CKS1, PNAS-16, PNAS-18, ckshs1	NM_001826
CKS2	CDC28 protein kinase regulatory subunit 2	CKSHS2	NM_001827
CCR3	Chemokine (C-C motif) receptor 3	CC-CKR-3, CD193, CKR3, CMKBR3, MGC102841	NM_001837
CCR7	Chemokine (C-C motif) receptor 7	BLR2, CD197, CDw197, CMKBR7, EBI1	NM_001838
COL2A1	Collagen, type II, alpha 1	ANFH, AOM, COL11A3, MGC131516, SEDC	NM_001844
COL4A2	Collagen, type IV, alpha 2	DKFZp686I14213, FLJ22259	NM_001846
COL9A1	Collagen, type IX, alpha 1	DJ149L1.1.2, EDM6, FLJ40263, MED	NM_001851
CPA1	Carboxypeptidase A1 (pancreatic)	CPA	NM_001868
CR2	Complement component (3d/Epstein Barr virus) receptor 2	C3DR, CD21, SLEB9	NM_001877
CSNK2A1	Casein kinase 2, alpha 1 polypeptide	CK2A1, CKII	NM_001895
CTGF	Connective tissue growth factor	CCN2, HCS24, IGFBP8, MGC102839, NOV2	NM_001901
CTNNA1	Catenin (cadherin-associated protein), alpha 1, 102kDa	CAP102, FLJ36832, FLJ52416	NM_001903
CTNNB1	Catenin (cadherin-associated protein), beta 1, 88kDa	CTNNB, DKFZp686D02253, FLJ25606, FLJ37923	NM_001904
CTSB	Cathepsin B	APPS, CPSB	NM_001908
CTSG	Cathepsin G	CATG, CG, MGC23078	NM_001911
CTSL1	Cathepsin L1	CATL, CTSL, FLJ31037, MEP	NM_001912
DDB1	Damage-specific DNA binding protein 1, 127kDa	DDBA, UV-DDB1, XAP1, XPCE, XPE, XPE-BF	NM_001923
GADD45A	Growth arrest and DNA-damage-inducible, alpha	DDIT1, GADD45	NM_001924
DES	Desmin	CMD1I, CSM1, CSM2, FLJ12025, FLJ39719, FLJ41013, FLJ41793	NM_001927
DPP4	Dipeptidyl-peptidase 4	ADABP, ADCP2, CD26, DPPIV, TP103	NM_001935
E2F3	E2F transcription factor 3	DKFZp686C18211, E2F-3, KIAA0075, MGC104598	NM_001949
E2F4	E2F transcription factor 4, p107/p130-binding	E2F-4	NM_001950
TYMP	Thymidine phosphorylase	ECGF, ECGF1, MEDPS1, MNGIE, MTDPS1, PDECGF, TP, hPD-ECGF	NM_001953
EDN1	Endothelin 1	ET1, HDLCQ7, PPET1	NM_001955
EDNRA	Endothelin receptor type A	ETA, ETAR, ETRA	NM_001957
EGF	Epidermal growth factor	HOMG4, URG	NM_001963
EGR1	Early growth response 1	AT225, G0S30, KROX-24, NGFI-A, TIS8, ZIF-268, ZNF225	NM_001964
EGR4	Early growth response 4	NGFI-C, NGFIC, PAT133	NM_001965
EIF4E	Eukaryotic translation initiation factor 4E	CBP, EIF4E1, EIF4EL1, EIF4F, MGC111573	NM_001968
ELANE	Elastase, neutrophil expressed	ELA2, GE, HLE, HNE, NE, PMN-E, SCN1	NM_001972
EMR1	Egf-like module containing, mucin-like, hormone receptor-like 1	TM7LN3	NM_001974
ERBB3	V-erb-b2 erythroblastic leukemia viral oncogene homolog 3 (avian)	ErbB-3, HER3, LCCS2, MDA-BF-1, MGC88033, c-erbB-3, c-erbB3, erbB3-S, p180-ErbB3, p45-sErbB3, p85-sErbB3	NM_001982
ERCC1	Excision repair cross-complementing rodent repair deficiency, complementation group 1 (includes overlapping antisense sequence)	COFS4, RAD10, UV20	NM_001983
ETV4	Ets variant 4	E1A-F, E1AF, PEA3, PEAS3	NM_001986
EZH1	Enhancer of zeste homolog 1 (Drosophila)	KIAA0388, KMT6B	NM_001991
F3	Coagulation factor III (thromboplastin, tissue factor)	CD142, FLJ17960, TF, TFA	NM_001993
FCAR	Fc fragment of IgA, receptor for	CD89	NM_002000
FCER2	Fc fragment of IgE, low affinity II, receptor for (CD23)	CD23, CD23A, CLEC4J, FCE2, IGEBF	NM_002002
FCN1	Ficolin (collagen/fibrinogen domain containing) 1	FCNM	NM_002003
FGF2	Fibroblast growth factor 2 (basic)	BFGF, FGFB, HBGF-2	NM_002006
FGF4	Fibroblast growth factor 4	HBGF-4, HST, HST-1, HSTF1, K-FGF, KFGF	NM_002007
FGFR4	Fibroblast growth factor receptor 4	CD334, JTK2, MGC20292, TKF	NM_002011
FHIT	Fragile histidine triad gene	AP3Aase, FRA3B	NM_002012
FOXO1	Forkhead box O1	FKH1, FKHR, FOXO1A	NM_002015
FLII	Flightless I homolog (Drosophila)	FLI, FLIL, Fli1, MGC39265	NM_002018
FLT1	Fms-related tyrosine kinase 1 (vascular endothelial growth factor/vascular permeability factor receptor)	FLT, VEGFR1	NM_002019
FLT4	Fms-related tyrosine kinase 4	FLT41, LMPH1A, PCL, VEGFR3	NM_002020
FN1	Fibronectin 1	CIG, DKFZp686F10164, DKFZp686H0342, DKFZp686I1370, DKFZp686O13149, ED-B, FINC, FN, FNZ, GFND, GFND2, LETS, MSF	NM_002026
GAPDH	Glyceraldehyde-3-phosphate dehydrogenase	G3PD, GAPD, MGC88685	NM_002046
GATA1	GATA binding protein 1 (globin transcription factor 1)	ERYF1, GATA-1, GF-1, GF1, NFE1, XLTT	NM_002049
GATA3	GATA binding protein 3	HDR, MGC2346, MGC5199, MGC5445	NM_002051
GATA4	GATA binding protein 4	MGC126629	NM_002052
GCG	Glucagon	GLP1, GLP2, GRPP	NM_002054
GFAP	Glial fibrillary acidic protein	FLJ42474, FLJ45472	NM_002055
GML	Glycosylphosphatidylinositol anchored molecule like protein	LY6DL	NM_002066
GNAI1	Guanine nucleotide binding protein (G protein), alpha inhibiting activity polypeptide 1	Gi	NM_002069
GNAI2	Guanine nucleotide binding protein (G protein), alpha inhibiting activity polypeptide 2	GIP, GNAI2B, H_LUCA15.1, H_LUCA16.1	NM_002070
GRB2	Growth factor receptor-bound protein 2	ASH, EGFRBP-GRB2, Grb3-3, MST084, MSTP084, NCKAP2	NM_002086
CXCL2	Chemokine (C-X-C motif) ligand 2	CINC-2a, GRO2, GROb, MGSA-b, MIP-2a, MIP2, MIP2A, SCYB2	NM_002089
CXCL3	Chemokine (C-X-C motif) ligand 3	CINC-2b, GRO3, GROg, MIP-2b, MIP2B, SCYB3	NM_002090
GSK3B	Glycogen synthase kinase 3 beta	-	NM_002093
HCK	Hemopoietic cell kinase	JTK9	NM_002110
HTT	Huntingtin	HD, IT15	NM_002111
HLA-A	Major histocompatibility complex, class I, A	FLJ26655, HLAA	NM_002116
HLA-DRB1	Major histocompatibility complex, class II, DR beta 1	DRB1, DRw10, FLJ75017, FLJ76359, HLA-DR1B, HLA-DRB, SS1	NM_002124
HMGA1	High mobility group AT-hook 1	HMG-R, HMGA1A, HMGIY, MGC12816, MGC4242, MGC4854	NM_002131
HMOX1	Heme oxygenase (decycling) 1	HO-1, HSP32, bK286B10	NM_002133
NR4A1	Nuclear receptor subfamily 4, group A, member 1	GFRP1, HMR, MGC9485, N10, NAK-1, NGFIB, NP10, NUR77, TR3	NM_002135
HNRNPA2B1	Heterogeneous nuclear ribonucleoprotein A2/B1	DKFZp779B0244, FLJ22720, HNRNPA2, HNRNPB1, HNRPA2, HNRPA2B1, HNRPB1, RNPA2, SNRPB1	NM_002137
HNRNPD	Heterogeneous nuclear ribonucleoprotein D (AU-rich element RNA binding protein 1, 37kDa)	AUF1, AUF1A, HNRPD, P37, hnRNPD0	NM_002138
IRF8	Interferon regulatory factor 8	H-ICSBP, ICSBP, ICSBP1, IRF-8	NM_002163
ID1	Inhibitor of DNA binding 1, dominant negative helix-loop-helix protein	ID, bHLHb24	NM_002165
ID2	Inhibitor of DNA binding 2, dominant negative helix-loop-helix protein	GIG8, ID2A, ID2H, MGC26389, bHLHb26	NM_002166
IFNB1	Interferon, beta 1, fibroblast	IFB, IFF, IFNB, MGC96956	NM_002176
IL1RAP	Interleukin 1 receptor accessory protein	C3orf13, FLJ37788, IL-1RAcP, IL1R3	NM_002182
IL6ST	Interleukin 6 signal transducer (gp130, oncostatin M receptor)	CD130, CDW130, DKFZp564F053, GP130, IL-6RB	NM_002184
IL7R	Interleukin 7 receptor	CD127, CDW127, IL-7R-alpha, IL7RA, ILRA	NM_002185
IL9R	Interleukin 9 receptor	CD129	NM_002186
IL12B	Interleukin 12B (natural killer cell stimulatory factor 2, cytotoxic lymphocyte maturation factor 2, p40)	CLMF, CLMF2, IL-12B, NKSF, NKSF2	NM_002187
IL13	Interleukin 13	ALRH, BHR1, IL-13, MGC116786, MGC116788, MGC116789, P600	NM_002188
IL17A	Interleukin 17A	CTLA8, IL-17, IL-17A, IL17	NM_002190
INHBA	Inhibin, beta A	EDF, FRP	NM_002192
IRF1	Interferon regulatory factor 1	IRF-1, MAR	NM_002198
IRF2	Interferon regulatory factor 2	DKFZp686F0244, IRF-2	NM_002199
ISG20	Interferon stimulated exonuclease gene 20kDa	CD25, HEM45	NM_002201
ISL1	ISL LIM homeobox 1	ISLET1, Isl-1	NM_002202
ITGA7	Integrin, alpha 7	FLJ25220	NM_002206
ITGAV	Integrin, alpha V (vitronectin receptor, alpha polypeptide, antigen CD51)	CD51, DKFZp686A08142, MSK8, VNRA	NM_002210
ITGB1	Integrin, beta 1 (fibronectin receptor, beta polypeptide, antigen CD29 includes MDF2, MSK12)	CD29, FNRB, GPIIA, MDF2, MSK12, VLA-BETA, VLAB	NM_002211
ITPKB	Inositol-trisphosphate 3-kinase B	IP3-3KB, IP3K, IP3K-B, IP3KB, PIG37	NM_002221
JAK1	Janus kinase 1	JAK1A, JAK1B, JTK3	NM_002227
JUN	Jun proto-oncogene	AP-1, AP1, c-Jun	NM_002228
JUNB	Jun B proto-oncogene	AP-1	NM_002229
CD82	CD82 molecule	4F9, C33, GR15, IA4, KAI1, R2, SAR2, ST6, TSPAN27	NM_002231
KDR	Kinase insert domain receptor (a type III receptor tyrosine kinase)	CD309, FLK1, VEGFR, VEGFR2	NM_002253
KISS1	KiSS-1 metastasis-suppressor	KiSS-1, METASTIN, MGC39258	NM_002256
KLRD1	Killer cell lectin-like receptor subfamily D, member 1	CD94	NM_002262
KPNA2	Karyopherin alpha 2 (RAG cohort 1, importin alpha 1)	IPOA1, QIP2, RCH1, SRP1alpha	NM_002266
KRT15	Keratin 15	CK15, K15, K1CO	NM_002275
KRT19	Keratin 19	CK19, K19, K1CS, MGC15366	NM_002276
LAG3	Lymphocyte-activation gene 3	CD223	NM_002286
RPSA	Ribosomal protein SA	37LRP, 67LR, LAMBR, LAMR1, LBP, LBP, p40, LRP, LRP, LR, NEM, 1CHD4, SA, lamR, p40	NM_002295
LIF	Leukemia inhibitory factor (cholinergic differentiation factor)	CDF, DIA, HILDA	NM_002309
LIG3	Ligase III, DNA, ATP-dependent	LIG2	NM_002311
LIG4	Ligase IV, DNA, ATP-dependent	-	NM_002312
LMO1	LIM domain only 1 (rhombotin 1)	MGC116692, RBTN1, RHOM1, TTG1	NM_002315
LOX	Lysyl oxidase	MGC105112	NM_002317
LTB	Lymphotoxin beta (TNF superfamily, member 3)	TNFC, TNFSF3, p33	NM_002341
LTBR	Lymphotoxin beta receptor (TNFR superfamily, member 3)	CD18, D12S370, LT-BETA-R, TNF-R-III, TNFCR, TNFR-RP, TNFR2-RP, TNFRSF3	NM_002342
LTF	Lactotransferrin	GIG12, HLF2, LF	NM_002343
LYN	V-yes-1 Yamaguchi sarcoma viral related oncogene homolog	FLJ26625, JTK8	NM_002350
TACSTD2	Tumor-associated calcium signal transducer 2	EGP-1, EGP1, GA733-1, GA7331, GP50, M1S1, TROP2	NM_002353
MAD2L1	MAD2 mitotic arrest deficient-like 1 (yeast)	HSMAD2, MAD2	NM_002358
MAG	Myelin associated glycoprotein	GMA, S-MAG, SIGLEC-4A, SIGLEC4A	NM_002361
MAL	Mal, T-cell differentiation protein	-	NM_002371
MAP2	Microtubule-associated protein 2	DKFZp686I2148, MAP2A, MAP2B, MAP2C	NM_002374
MBP	Myelin basic protein	MGC99675	NM_002385
MCM3	Minichromosome maintenance complex component 3	HCC5, MGC1157, P1-MCM3, P1.h, RLFB	NM_002388
MDK	Midkine (neurite growth-promoting factor 2)	FLJ27379, MK, NEGF2	NM_002391
MDM2	Mdm2 p53 binding protein homolog (mouse)	HDMX, MGC5370, MGC71221, hdm2	NM_002392
MDM4	Mdm4 p53 binding protein homolog (mouse)	DKFZp781B1423, HDMX, MDMX, MGC132766, MRP1	NM_002393
MEF2C	Myocyte enhancer factor 2C	C5DELq14.3; DEL5q14.3	NM_002397
MEIS1	Meis homeobox 1	MGC43380	NM_002398
MGAT5	Mannosyl (alpha-1,6-)-glycoprotein beta-1,6-N-acetyl-glucosaminyltransferase	GNT-V, GNT-VA	NM_002410
MGMT	O-6-methylguanine-DNA methyltransferase	-	NM_002412
MIF	Macrophage migration inhibitory factor (glycosylation-inhibiting factor)	GIF, GLIF, MMIF	NM_002415
CXCL9	Chemokine (C-X-C motif) ligand 9	CMK, Humig, MIG, SCYB9, crg-10	NM_002416
MKI67	Antigen identified by monoclonal antibody Ki-67	KIA	NM_002417
TRPM1	Transient receptor potential cation channel, subfamily M, member 1	CSNB1C, LTRPC1, MLSN1	NM_002420
MMP3	Matrix metallopeptidase 3 (stromelysin 1, progelatinase)	CHDS6, MGC126102, MGC126103, MGC126104, MMP-3, SL-1, STMY, STMY1, STR1	NM_002422
MMP7	Matrix metallopeptidase 7 (matrilysin, uterine)	MMP-7, MPSL1, PUMP-1	NM_002423
MMP10	Matrix metallopeptidase 10 (stromelysin 2)	SL-2, STMY2	NM_002425
MMP13	Matrix metallopeptidase 13 (collagenase 3)	CLG3, MANDP1	NM_002427
MN1	Meningioma (disrupted in balanced translocation) 1	MGCR, MGCR1, MGCR1-PEN, dJ353E16.2	NM_002430
MNAT1	Menage a trois homolog 1, cyclin H assembly factor (Xenopus laevis)	CAP35, MAT1, RNF66, TFB3	NM_002431
MPG	N-methylpurine-DNA glycosylase	AAG, ADPG, APNG, CRA36.1, MDG, Mid1, PIG11, PIG16, anpg	NM_002434
MRC1	Mannose receptor, C type 1	CD206, CLEC13D, CLEC13DL, MGC181940, MMR, MRC1L1, bA541I19.1	NM_002438
MSH3	MutS homolog 3 (E. coli)	DUP, MGC163306, MGC163308, MRP1	NM_002439
MSH4	MutS homolog 4 (E. coli)	-	NM_002440
MSH5	MutS homolog 5 (E. coli)	DKFZp434C1615, G7, MGC2939, MUTSH5, NG23	NM_002441
MSX1	Msh homeobox 1	HOX7, HYD1, STHAG1	NM_002448
IRF4	Interferon regulatory factor 4	LSIRF, MUM1	NM_002460
MX1	Myxovirus (influenza virus) resistance 1, interferon-inducible protein p78 (mouse)	IFI-78K, IFI78, MX, MxA	NM_002462
MYBL2	V-myb myeloblastosis viral oncogene homolog (avian)-like 2	B-MYB, BMYB, MGC15600	NM_002466
MYC	V-myc myelocytomatosis viral oncogene homolog (avian)	MRTL, bHLHe39, c-Myc	NM_002467
MYD88	Myeloid differentiation primary response gene (88)	MYD88D	NM_002468
MYH6	Myosin, heavy chain 6, cardiac muscle, alpha	ASD3, CMD1EE, CMH14, MYHC, MYHCA, alpha-MHC	NM_002471
MYOD1	Myogenic differentiation 1	MYF3, MYOD, PUM, bHLHc1	NM_002478
NBN	Nibrin	AT-V1, AT-V2, ATV, FLJ10155, MGC87362, NBS, NBS1, P95	NM_002485
NDN	Necdin homolog (mouse)	HsT16328, PWCR	NM_002487
NEUROD1	Neurogenic differentiation 1	BETA2, BHF-1, MODY6, NEUROD, bHLHa3	NM_002500
NFKBIB	Nuclear factor of kappa light polypeptide gene enhancer in B-cells inhibitor, beta	IKBB, TRIP9	NM_002503
NGF	Nerve growth factor (beta polypeptide)	Beta-NGF, HSAN5, MGC161426, MGC161428, NGFB	NM_002506
NGFR	Nerve growth factor receptor	CD271, Gp80-LNGFR, TNFRSF16, p75(NTR), p75NTR	NM_002507
NPTX1	Neuronal pentraxin I	DKFZp686J2446, MGC105123, NP1	NM_002522
NPTX2	Neuronal pentraxin II	NARP, NP-II, NP2	NM_002523
NRAS	Neuroblastoma RAS viral (v-ras) oncogene homolog	ALPS4, N-ras, NRAS1, NS6	NM_002524
NT5E	5'-nucleotidase, ecto (CD73)	CD73, E5NT, NT, NT5, NTE, eN, eNT	NM_002526
NTF3	Neurotrophin 3	HDNF, MGC129711, NGF-2, NGF2, NT3	NM_002527
NTHL1	Nth endonuclease III-like 1 (E. coli)	NTH1, OCTS3	NM_002528
OAS1	2'-5'-oligoadenylate synthetase 1, 40/46kDa	IFI-4, OIAS, OIASI	NM_002534
OAS2	2'-5'-oligoadenylate synthetase 2, 69/71kDa	MGC78578	NM_002535
OCLN	Occludin	BLCPMG, FLJ08163, FLJ18079, FLJ77961, FLJ94056, MGC34277	NM_002538
OGG1	8-oxoguanine DNA glycosylase	HMMH, HOGG1, MUTM, OGH1	NM_002542
TNFRSF11B	Tumor necrosis factor receptor superfamily, member 11b	MGC29565, OCIF, OPG, TR1	NM_002546
P2RX7	Purinergic receptor P2X, ligand-gated ion channel, 7	MGC20089, P2X7	NM_002562
PABPC1	Poly(A) binding protein, cytoplasmic 1	PAB1, PABP, PABP1, PABPC2, PABPL1	NM_002568
PRDX1	Peroxiredoxin 1	MSP23, NKEFA, PAG, PAGA, PAGB, PRX1, PRXI, TDPX2	NM_002574
SERPINB2	Serpin peptidase inhibitor, clade B (ovalbumin), member 2	HsT1201, PAI, PAI-2, PAI2, PLANH2	NM_002575
PAK1	P21 protein (Cdc42/Rac)-activated kinase 1	MGC130000, MGC130001, PAKalpha	NM_002576
PCDH8	Protocadherin 8	ARCADLIN, PAPC	NM_002590
PDGFA	Platelet-derived growth factor alpha polypeptide	PDGF-A, PDGF1	NM_002607
PDK1	Pyruvate dehydrogenase kinase, isozyme 1	-	NM_002610
PDK2	Pyruvate dehydrogenase kinase, isozyme 2	PDHK2	NM_002611
PDPK1	3-phosphoinositide dependent protein kinase-1	MGC20087, MGC35290, PDK1, PRO0461	NM_002613
SERPINF1	Serpin peptidase inhibitor, clade F (alpha-2 antiplasmin, pigment epithelium derived factor), member 1	EPC-1, PEDF	NM_002615
PF4	Platelet factor 4	CXCL4, MGC138298, SCYB4	NM_002619
PFKL	Phosphofructokinase, liver	DKFZp686G1648, DKFZp686L2097, FLJ30173, FLJ40909, PFK-B	NM_002626
PGF	Placental growth factor	D12S1900, PGFL, PLGF, PlGF-2, SHGC-10760	NM_002632
PHF1	PHD finger protein 1	MTF2L2, PCL1, PHF2	NM_002636
SERPINB5	Serpin peptidase inhibitor, clade B (ovalbumin), member 5	PI5, maspin	NM_002639
PIK3C2A	Phosphoinositide-3-kinase, class 2, alpha polypeptide	CPK, DKFZp686L193, MGC142218, PI3-K-C2(ALPHA), PI3-K-C2A	NM_002645
PIM1	Pim-1 oncogene	PIM	NM_002648
PIK3CG	Phosphoinositide-3-kinase, catalytic, gamma polypeptide	PI3CG, PI3K, PI3Kgamma, PIK3	NM_002649
PLAU	Plasminogen activator, urokinase	ATF, UPA, URK, u-PA	NM_002658
PLAUR	Plasminogen activator, urokinase receptor	CD87, U-PAR, UPAR, URKR	NM_002659
PLCG1	Phospholipase C, gamma 1	NCKAP3, PLC-II, PLC1, PLC148, PLCgamma1	NM_002660
PLCG2	Phospholipase C, gamma 2 (phosphatidylinositol-specific)	-	NM_002661
PNN	Pinin, desmosome associated protein	DRS, DRSP, SDK3, memA	NM_002687
POLB	Polymerase (DNA directed), beta	MGC125976	NM_002690
POU2F2	POU class 2 homeobox 2	OCT2, OTF2, Oct-2	NM_002698
POU5F1	POU class 5 homeobox 1	MGC22487, OCT3, OCT4, OTF-3, OTF3, OTF4, Oct-3, Oct-4	NM_002701
PPBP	Pro-platelet basic protein (chemokine (C-X-C motif) ligand 7)	B-TG1, Beta-TG, CTAP-III, CTAP3, CTAPIII, CXCL7, LA-PF4, LDGF, MDGF, NAP-2, PBP, SCAR10, SCYB7, TC1, TC2, TGB, TGB1, THBGB, THBGB1	NM_002704
PPP1CA	Protein phosphatase 1, catalytic subunit, alpha isozyme	MGC15877, MGC1674, PP-1A, PP1alpha, PPP1A	NM_002708
PPP1CC	Protein phosphatase 1, catalytic subunit, gamma isozyme	PP-1G, PPP1G	NM_002710
PPP1R8	Protein phosphatase 1, regulatory (inhibitor) subunit 8	ARD-1, ARD1, NIPP-1, NIPP1, PRO2047	NM_002713
PPP2CA	Protein phosphatase 2, catalytic subunit, alpha isozyme	PP2Ac, PP2CA, PP2Calpha, RP-C	NM_002715
PPP2R1B	Protein phosphatase 2, regulatory subunit A, beta	MGC26454, PP2A-Abeta, PR65B	NM_002716
PPY	Pancreatic polypeptide	PNP	NM_002722
PRKCA	Protein kinase C, alpha	AAG6, MGC129900, MGC129901, PKC-alpha, PKCA, PRKACA	NM_002737
PRKCB	Protein kinase C, beta	MGC41878, PKC-beta, PKCB, PRKCB1, PRKCB2	NM_002738
PRKCG	Protein kinase C, gamma	MGC57564, PKC-gamma, PKCC, PKCG, SCA14	NM_002739
PRKCZ	Protein kinase C, zeta	PKC-ZETA, PKC2	NM_002744
MAPK1	Mitogen-activated protein kinase 1	ERK, ERK2, ERT1, MAPK2, P42MAPK, PRKM1, PRKM2, p38, p40, p41, p41mapk	NM_002745
MAPK3	Mitogen-activated protein kinase 3	ERK1, HS44KDAP, HUMKER1A, MGC20180, P44ERK1, P44MAPK, PRKM3	NM_002746
MAPK8	Mitogen-activated protein kinase 8	JNK, JNK1, JNK1A2, JNK21B1, 2, PRKM8, SAPK1	NM_002750
MAPK11	Mitogen-activated protein kinase 11	P38B, P38BETA2, PRKM11, SAPK2, SAPK2B, p38-2, p38Beta	NM_002751
MAPK9	Mitogen-activated protein kinase 9	JNK-55, JNK2, JNK2A, JNK2ALPHA, JNK2B, JNK2BETA, PRKM9, SAPK, p54a, p54aSAPK	NM_002752
MAPK13	Mitogen-activated protein kinase 13	MGC99536, PRKM13, SAPK4, p38delta	NM_002754
MAP2K1	Mitogen-activated protein kinase kinase 1	MAPKK1, MEK1, MKK1, PRKMK1	NM_002755
MAP2K3	Mitogen-activated protein kinase kinase 3	MAPKK3, MEK3, MKK3, PRKMK3	NM_002756
EIF2AK2	Eukaryotic translation initiation factor 2-alpha kinase 2	EIF2AK1, MGC126524, PKR, PRKR	NM_002759
PROX1	Prospero homeobox 1	-	NM_002763
PRTN3	Proteinase 3	ACPA, AGP7, C-ANCA, CANCA, MBN, MBT, NP4, P29, PR-3, PR3	NM_002777
PTN	Pleiotrophin	HARP, HBGF8, HBNF, NEGF1	NM_002825
PTPN6	Protein tyrosine phosphatase, non-receptor type 6	HCP, HCPH, HPTP1C, PTP-1C, SH-PTP1, SHP-1, SHP-1L, SHP1	NM_002831
PTPN11	Protein tyrosine phosphatase, non-receptor type 11	BPTP3, CFC, MGC14433, NS1, PTP-1D, PTP2C, SH-PTP2, SH-PTP3, SHP2	NM_002834
PTPRA	Protein tyrosine phosphatase, receptor type, A	HEPTP, HLPR, HPTPA, HPTPalpha, LRP, PTPA, PTPRL2, R-PTP-alpha, RPTPA	NM_002836
PTPRC	Protein tyrosine phosphatase, receptor type, C	B220, CD45, CD45R, GP180, L-CA, LCA, LY5, T200	NM_002838
PTX3	Pentraxin 3, long	TNFAIP5, TSG-14	NM_002852
RAD1	RAD1 homolog (S. pombe)	HRAD1, REC1	NM_002853
RAB3A	RAB3A, member RAS oncogene family	-	NM_002866
RAC2	Ras-related C3 botulinum toxin substrate 2 (rho family, small GTP binding protein Rac2)	EN-7, Gx, HSPC022	NM_002872
RAD17	RAD17 homolog (S. pombe)	CCYC, FLJ41520, HRAD17, R24L, RAD17SP, RAD24	NM_002873
RAD23B	RAD23 homolog B (S. cerevisiae)	HHR23B, HR23B, P58	NM_002874
RAD51	RAD51 homolog (S. cerevisiae)	BRCC5, HRAD51, HsRad51, HsT16930, RAD51A, RECA	NM_002875
RAD51D	RAD51 homolog D (S. cerevisiae)	R51H3, RAD51L3, TRAD	NM_002878
RAF1	V-raf-1 murine leukemia viral oncogene homolog 1	CRAF, NS5, Raf-1, c-Raf	NM_002880
RANGAP1	Ran GTPase activating protein 1	Fug1, KIAA1835, MGC20266, SD	NM_002883
RAP1A	RAP1A, member of RAS oncogene family	KREV-1, KREV1, RAP1, SMGP21	NM_002884
RASA1	RAS p21 protein activator (GTPase activating protein) 1	CM-AVM, CMAVM, DKFZp434N071, GAP, PKWS, RASA, RASGAP, p120GAP, p120RASGAP	NM_002890
RBBP7	Retinoblastoma binding protein 7	MGC138867, MGC138868, RbAp46	NM_002893
RBBP8	Retinoblastoma binding protein 8	CTIP, RIM, SAE2	NM_002894
RBL1	Retinoblastoma-like 1 (p107)	CP107, MGC40006, PRB1, p107	NM_002895
RBP1	Retinol binding protein 1, cellular	CRABP-I, CRBP, CRBP1, CRBPI, RBPC	NM_002899
RCVRN	Recoverin	RCV1	NM_002903
REL	V-rel reticuloendotheliosis viral oncogene homolog (avian)	C-Rel	NM_002908
RFC1	Replication factor C (activator 1) 1, 145kDa	A1, MGC51786, MHCBFB, PO-GA, RECC1, RFC, RFC140	NM_002913
RGS2	Regulator of G-protein signaling 2, 24kDa	G0S8	NM_002923
RGS12	Regulator of G-protein signaling 12	DKFZp761K1617, DKFZp761K1817	NM_002926
RING1	Ring finger protein 1	RING1A, RNF1	NM_002931
ROBO1	Roundabout, axon guidance receptor, homolog 1 (Drosophila)	DUTT1, FLJ21882, MGC131599, MGC133277, SAX3	NM_002941
ROS1	C-ros oncogene 1 , receptor tyrosine kinase	MCF3, ROS, c-ros-1	NM_002944
RPA1	Replication protein A1, 70kDa	HSSB, MST075, REPA1, RF-A, RP-A, RPA70	NM_002945
RPA3	Replication protein A3, 14kDa	REPA3	NM_002947
RPS6KA1	Ribosomal protein S6 kinase, 90kDa, polypeptide 1	HU-1, MAPKAPK1A, RSK, RSK1	NM_002953
S100A4	S100 calcium binding protein A4	18A2, 42A, CAPL, FSP1, MTS1, P9KA, PEL98	NM_002961
SALL1	Sal-like 1 (Drosophila)	HSAL1, Sal-1, TBS, ZNF794	NM_002968
MAPK12	Mitogen-activated protein kinase 12	ERK3, ERK6, P38GAMMA, PRKM12, SAPK-3, SAPK3	NM_002969
SATB1	SATB homeobox 1	-	NM_002971
CCL1	Chemokine (C-C motif) ligand 1	I-309, P500, SCYA1, SISe, TCA3	NM_002981
CCL2	Chemokine (C-C motif) ligand 2	GDCF-2, HC11, HSMCR30, MCAF, MCP-1, MCP1, MGC9434, SCYA2, SMC-CF	NM_002982
CCL3	Chemokine (C-C motif) ligand 3	G0S19-1, LD78ALPHA, MIP-1-alpha, MIP1A, SCYA3	NM_002983
CCL4	Chemokine (C-C motif) ligand 4	ACT2, AT744.1, G-26, LAG1, MGC104418, MGC126025, MGC126026, MIP-1-beta, MIP1B, MIP1B1, SCYA2, SCYA4	NM_002984
CCL5	Chemokine (C-C motif) ligand 5	D17S136E, MGC17164, RANTES, SCYA5, SISd, TCP228	NM_002985
CCL11	Chemokine (C-C motif) ligand 11	MGC22554, SCYA11	NM_002986
CCL17	Chemokine (C-C motif) ligand 17	A-152E5.3, ABCD-2, MGC138271, MGC138273, SCYA17, TARC	NM_002987
CCL18	Chemokine (C-C motif) ligand 18 (pulmonary and activation-regulated)	AMAC-1, AMAC1, CKb7, DC-CK1, DCCK1, MIP-4, PARC, SCYA18	NM_002988
CCL21	Chemokine (C-C motif) ligand 21	6Ckine, CKb9, ECL, MGC34555, SCYA21, SLC, TCA4	NM_002989
CCL22	Chemokine (C-C motif) ligand 22	ABCD-1, DC, B-CK, MDC, MGC34554, SCYA22, STCP-1	NM_002990
CCL24	Chemokine (C-C motif) ligand 24	Ckb-6, MPIF-2, MPIF2, SCYA24	NM_002991
CXCL6	Chemokine (C-X-C motif) ligand 6 (granulocyte chemotactic protein 2)	CKA-3, GCP-2, GCP2, SCYB6	NM_002993
CXCL5	Chemokine (C-X-C motif) ligand 5	ENA-78, SCYB5	NM_002994
XCL1	Chemokine (C motif) ligand 1	ATAC, LPTN, LTN, SCM-1, SCM-1a, SCM1, SCM1A, SCYC1	NM_002995
CX3CL1	Chemokine (C-X3-C motif) ligand 1	ABCD-3, C3Xkine, CXC3, CXC3C, NTN, NTT, SCYD1, fractalkine, neurotactin	NM_002996
MAP2K4	Mitogen-activated protein kinase kinase 4	JNKK, JNKK1, MAPKK4, MEK4, MKK4, PRKMK4, SEK1, SERK1	NM_003010
SET	SET nuclear oncogene	2PP2A, I2PP2A, IGAAD, IPP2A2, PHAPII, TAF-I, TAF-IBETA	NM_003011
SFRP2	Secreted frizzled-related protein 2	FRP-2, SARP1, SDF-5	NM_003013
SFRP4	Secreted frizzled-related protein 4	FRP-4, FRPHE, MGC26498	NM_003014
SFRP5	Secreted frizzled-related protein 5	SARP3	NM_003015
SFTPC	Surfactant protein C	PSP-C, SFTP2, SMDP2, SP-C	NM_003018
SFTPD	Surfactant protein D	COLEC7, PSP-D, SFTP4, SP-D	NM_003019
SHC1	SHC (Src homology 2 domain containing) transforming protein 1	FLJ26504, SHC, SHCA	NM_003029
SIAH1	Seven in absentia homolog 1 (Drosophila)	FLJ08065, SIAH1A	NM_003031
SLPI	Secretory leukocyte peptidase inhibitor	ALK1, ALP, BLPI, HUSI, HUSI-I, MPI, WAP4, WFDC4	NM_003064
SNAI2	Snail homolog 2 (Drosophila)	MGC10182, SLUG, SLUGH1, SNAIL2, WS2D	NM_003068
SMARCA1	SWI/SNF related, matrix associated, actin dependent regulator of chromatin, subfamily a, member 1	DKFZp686D1623, FLJ41547, ISWI, NURF140, SNF2L, SNF2L1, SNF2LB, SNF2LT, SWI, SWI2	NM_003069
SMARCA2	SWI/SNF related, matrix associated, actin dependent regulator of chromatin, subfamily a, member 2	BAF190, BRM, FLJ36757, MGC74511, SNF2, SNF2L2, SNF2LA, SWI2, Sth1p, hBRM, hSNF2a	NM_003070
HLTF	Helicase-like transcription factor	HIP116, HIP116A, HLTF1, RNF80, SMARCA3, SNF2L3, ZBU1	NM_003071
SMARCA4	SWI/SNF related, matrix associated, actin dependent regulator of chromatin, subfamily a, member 4	BAF190, BRG1, FLJ39786, RTPS2, SNF2, SNF2-BETA, SNF2L4, SNF2LB, SWI2, hSNF2b	NM_003072
SMARCB1	SWI/SNF related, matrix associated, actin dependent regulator of chromatin, subfamily b, member 1	BAF47, INI1, RDT, RTPS1, SNF5, SNF5L1, Sfh1p, Snr1, hSNFS	NM_003073
SMARCC1	SWI/SNF related, matrix associated, actin dependent regulator of chromatin, subfamily c, member 1	BAF155, CRACC1, Rsc8, SRG3, SWI3	NM_003074
SMARCC2	SWI/SNF related, matrix associated, actin dependent regulator of chromatin, subfamily c, member 2	BAF170, CRACC2, DKFZp313D0632, Rsc8	NM_003075
SOX2	SRY (sex determining region Y)-box 2	ANOP3, MCOPS3, MGC2413	NM_003106
SPI1	Spleen focus forming virus (SFFV) proviral integration oncogene spi1	OF, PU.1, SFPI1, SPI-1, SPI-A	NM_003120
SRF	Serum response factor (c-fos serum response element-binding transcription factor)	MCM1	NM_003131
SSB	Sjogren syndrome antigen B (autoantigen La)	LARP3, La	NM_003142
STAT3	Signal transducer and activator of transcription 3 (acute-phase response factor)	APRF, FLJ20882, HIES, MGC16063	NM_003150
STAT4	Signal transducer and activator of transcription 4	SLEB11	NM_003151
STAT5A	Signal transducer and activator of transcription 5A	MGF, STAT5	NM_003152
STAT6	Signal transducer and activator of transcription 6, interleukin-4 induced	D12S1644, IL-4-STAT, STAT6B, STAT6C	NM_003153
RPS6KB1	Ribosomal protein S6 kinase, 70kDa, polypeptide 1	PS6K, S6K, S6K1, STK14A, p70(S6K)-alpha, p70-S6K, p70-alpha	NM_003161
SYK	Spleen tyrosine kinase	DKFZp313N1010, FLJ25043, FLJ37489	NM_003177
T	T, brachyury homolog (mouse)	MGC104817, TFT	NM_003181
TAGLN	Transgelin	DKFZp686B01212, DKFZp686P11128, SM22, SMCC, TAGLN1, WS3-10	NM_003186
MAP3K7	Mitogen-activated protein kinase kinase kinase 7	MEKK7, TAK1, TGF1a	NM_003188
TAL1	T-cell acute lymphocytic leukemia 1	SCL, TCL5, bHLHa17, tal-1	NM_003189
TCF3	Transcription factor 3 (E2A immunoglobulin enhancer binding factors E12/E47)	E2A, E47, ITF1, MGC129647, MGC129648, VDIR, bHLHb21	NM_003200
TCF7	Transcription factor 7 (T-cell specific, HMG-box)	FLJ36364, MGC47735, TCF-1	NM_003202
TDG	Thymine-DNA glycosylase	-	NM_003211
TDGF1	Teratocarcinoma-derived growth factor 1	CR, CRGF, CRIPTO	NM_003212
TFRC	Transferrin receptor (p90, CD71)	CD71, TFR, TFR1, TRFR	NM_003234
TGFA	Transforming growth factor, alpha	TFGA	NM_003236
TGFB2	Transforming growth factor, beta 2	MGC116892, TGF-beta2	NM_003238
TGFB3	Transforming growth factor, beta 3	ARVD, FLJ16571, TGF-beta3	NM_003239
TGIF1	TGFB-induced factor homeobox 1	HPE4, MGC39747, MGC5066, TGIF	NM_003244
THBS1	Thrombospondin 1	THBS, THBS-1, TSP, TSP-1, TSP1	NM_003246
THBS2	Thrombospondin 2	TSP2	NM_003247
TIMP1	TIMP metallopeptidase inhibitor 1	CLGI, EPA, EPO, FLJ90373, HCI, TIMP	NM_003254
TIMP2	TIMP metallopeptidase inhibitor 2	CSC-21K	NM_003255
TIMP4	TIMP metallopeptidase inhibitor 4	-	NM_003256
TLR1	Toll-like receptor 1	CD281, DKFZp547I0610, DKFZp564I0682, KIAA0012, MGC104956, MGC126311, MGC126312, TIL, TIL. LPRS5, rsc786	NM_003263
TLR2	Toll-like receptor 2	CD282, TIL4	NM_003264
TLR3	Toll-like receptor 3	CD283	NM_003265
TLR5	Toll-like receptor 5	FLJ10052, MGC126430, MGC126431, SLEB1, TIL3	NM_003268
TNR	Tenascin R (restrictin, janusin)	MGC149328, TN-R	NM_003285
TOP1	Topoisomerase (DNA) I	TOPI	NM_003286
HSP90B1	Heat shock protein 90kDa beta (Grp94), member 1	ECGP, GP96, GRP94, TRA1	NM_003299
TRAF3	TNF receptor-associated factor 3	CAP-1, CD40bp, CRAF1, LAP1	NM_003300
TNFSF4	Tumor necrosis factor (ligand) superfamily, member 4	CD134L, CD252, GP34, OX-40L, OX4OL, TXGP1	NM_003326
TYK2	Tyrosine kinase 2	JTK1	NM_003331
UMOD	Uromodulin	ADMCKD2, FJHN, HNFJ, HNFJ1, MCKD2, THGP, THP	NM_003361
UNG	Uracil-DNA glycosylase	DGU, DKFZp781L1143, HIGM4, UDG, UNG1, UNG15, UNG2	NM_003362
VEGFA	Vascular endothelial growth factor A	MGC70609, MVCD1, VEGF, VPF	NM_003376
VEGFB	Vascular endothelial growth factor B	VEGFL, VRF	NM_003377
EZR	Ezrin	CVIL, CVL, DKFZp762H157, FLJ26216, MGC1584, VIL2	NM_003379
VSNL1	Visinin-like 1	HLP3, HPCAL3, HUVISL1, VILIP, VILIP-1	NM_003385
WEE1	WEE1 homolog (S. pombe)	DKFZp686I18166, FLJ16446, WEE1A, WEE1hu	NM_003390
WNT5A	Wingless-type MMTV integration site family, member 5A	hWNT5A	NM_003392
XPO1	Exportin 1 (CRM1 homolog, yeast)	CRM1, DKFZp686B1823, emb	NM_003400
XRCC4	X-ray repair complementing defective repair in Chinese hamster cells 4	-	NM_003401
YY1	YY1 transcription factor	DELTA, INO80S, NF-E1, UCRBP, YIN-YANG-1	NM_003403
YWHAH	Tyrosine 3-monooxygenase/tryptophan 5-monooxygenase activation protein, eta polypeptide	YWHA1	NM_003405
ZFX	Zinc finger protein, X-linked	ZNF926	NM_003410
ZKSCAN1	Zinc finger with KRAB and SCAN domains 1	9130423L19Rik, KOX18, MGC138429, PHZ-37, ZNF139, ZNF36	NM_003439
ZNF165	Zinc finger protein 165	CT53, LD65, ZSCAN7	NM_003447
ZNF174	Zinc finger protein 174	ZSCAN8	NM_003450
ZNF202	Zinc finger protein 202	ZKSCAN10	NM_003455
PAX8	Paired box 8	-	NM_003466
CXCR4	Chemokine (C-X-C motif) receptor 4	CD184, D2S201E, FB22, HM89, HSY3RR, LAP3, LCR1, LESTR, NPY3R, NPYR, NPYRL, NPYY3R, WHIM	NM_003467
USP7	Ubiquitin specific peptidase 7 (herpes virus-associated)	HAUSP, TEF1	NM_003470
MLL2	Myeloid/lymphoid or mixed-lineage leukemia 2	AAD10, ALR, CAGL114, KMS, KMT2B, KMT2D, MLL4, TNRC21	NM_003482
AXIN1	Axin 1	AXIN, MGC52315	NM_003502
FZD1	Frizzled family receptor 1	DKFZp564G072, FLJ95923	NM_003505
UTF1	Undifferentiated embryonic cell transcription factor 1	-	NM_003577
RAD54L	RAD54-like (S. cerevisiae)	HR54, RAD54A, hHR54, hRAD54	NM_003579
CUL3	Cullin 3	-	NM_003590
CUL2	Cullin 2	MGC131970	NM_003591
CUL1	Cullin 1	MGC149834, MGC149835	NM_003592
AURKA	Aurora kinase A	AIK, ARK1, AURA, AURORA2, BTAK, MGC34538, STK15, STK6, STK7	NM_003600
SMARCA5	SWI/SNF related, matrix associated, actin dependent regulator of chromatin, subfamily a, member 5	ISWI, SNF2H, WCRF135, hISWI, hSNF2H	NM_003601
IRS4	Insulin receptor substrate 4	IRS-4, PY160	NM_003604
PPM1D	Protein phosphatase, Mg2+/Mn2+ dependent, 1D	PP2C-DELTA, WIP1	NM_003620
IKBKG	Inhibitor of kappa light polypeptide gene enhancer in B-cells, kinase gamma	AMCBX1, FIP-3, FIP3, Fip3p, IKK-gamma, IP, IP1, IP2, IPD2, NEMO	NM_003639
HAT1	Histone acetyltransferase 1	KAT1	NM_003642
CST7	Cystatin F (leukocystatin)	CMAP	NM_003650
CBX4	Chromobox homolog 4	NBP16, PC2	NM_003655
DENR	Density-regulated protein	DRP, DRP1, SMAP-3	NM_003677
SCARF1	Scavenger receptor class F, member 1	KIAA0149, MGC47738, SREC, SREC-I, SREC1	NM_003693
TNFSF11	Tumor necrosis factor (ligand) superfamily, member 11	CD254, ODF, OPGL, OPTB2, RANKL, TRANCE, hRANKL2, sOdf	NM_003701
TP63	Tumor protein p63	AIS, B(p51A), B(p51B), EEC3, KET, LMS, NBP, OFC8, RHS, SHFM4, TP53CP, TP53L, TP73L, p40, p51, p53CP, p63, p73H, p73L	NM_003722
NUMB	Numb homolog (Drosophila)	S171	NM_003744
SOCS1	Suppressor of cytokine signaling 1	CIS1, CISH1, JAB, SOCS-1, SSI-1, SSI1, TIP3	NM_003745
TNKS	Tankyrase, TRF1-interacting ankyrin-related ADP-ribose polymerase	PARP-5a, PARP5A, PARPL, TIN1, TINF1, TNKS1, pART5	NM_003747
PEA15	Phosphoprotein enriched in astrocytes 15	HMAT1, HUMMAT1H, MAT1, MAT1H, PEA-15, PED	NM_003768
TRADD	TNFRSF1A-associated via death domain	Hs.89862, MGC11078	NM_003789
TNFRSF25	Tumor necrosis factor receptor superfamily, member 25	APO-3, DDR3, DR3, LARD, TNFRSF12, TR3, TRAMP, WSL-1, WSL-LR	NM_003790
EED	Embryonic ectoderm development	HEED, WAIT1	NM_003797
RIPK1	Receptor (TNFRSF)-interacting serine-threonine kinase 1	FLJ39204, RIP, RIP1	NM_003804
CRADD	CASP2 and RIPK1 domain containing adaptor with death domain	MGC9163, RAIDD	NM_003805
HRK	Harakiri, BCL2 interacting protein (contains only BH3 domain)	DP5, HARAKIRI	NM_003806
TNFSF14	Tumor necrosis factor (ligand) superfamily, member 14	CD258, HVEML, LIGHT, LTg, TR2	NM_003807
TNFSF13	Tumor necrosis factor (ligand) superfamily, member 13	APRIL, CD256, FLJ57090, TALL-2, TALL2, TRDL-1, ZTNF2	NM_003808
TNFSF10	Tumor necrosis factor (ligand) superfamily, member 10	APO2L, Apo-2L, CD253, TL2, TRAIL	NM_003810
RIPK2	Receptor-interacting serine-threonine kinase 2	CARD3, CARDIAK, CCK, GIG30, RICK, RIP2	NM_003821
NR5A2	Nuclear receptor subfamily 5, group A, member 2	B1F, B1F2, CPF, FTF, FTZ-F1, FTZ-F1beta, LRH-1, LRH1, hB1F-2	NM_003822
FADD	Fas (TNFRSF6)-associated via death domain	MGC8528, MORT1	NM_003824
TNFRSF10D	Tumor necrosis factor receptor superfamily, member 10d, decoy with truncated death domain	CD264, DCR2, TRAIL-R4, TRAILR4, TRUNDD	NM_003840
TNFRSF10B	Tumor necrosis factor receptor superfamily, member 10b	CD262, DR5, KILLER, KILLER, DR5, TRAIL-R2, TRAILR2, TRICK2, TRICK2A, TRICK2B, TRICKB, ZTNFR9	NM_003842
TNFRSF10A	Tumor necrosis factor receptor superfamily, member 10a	APO2, CD261, DR4, MGC9365, TRAILR-1, TRAILR1	NM_003844
TRIM24	Tripartite motif containing 24	PTC6, RNF82, TF1A, TIF1, TIF1A, TIF1ALPHA, hTIF1	NM_003852
IL18RAP	Interleukin 18 receptor accessory protein	ACPL, CD218b, CDw218b, IL18RB, MGC120589, MGC120590	NM_003853
IL18R1	Interleukin 18 receptor 1	CD218a, CDw218a, IL-1Rrp, IL18RA, IL1RRP	NM_003855
BANF1	Barrier to autointegration factor 1	BAF, BCRP1, D14S1460, MGC111161	NM_003860
NRP2	Neuropilin 2	MGC126574, NP2, NPN2, PRO2714, VEGF165R2	NM_003872
NRP1	Neuropilin 1	BDCA4, CD304, DKFZp686A03134, DKFZp781F1414, NP1, NRP, VEGF165R	NM_003873
CFLAR	CASP8 and FADD-like apoptosis regulator	CASH, CASP8AP1, CLARP, Casper, FLAME, FLAME-1, FLAME1, FLIP, I-FLICE, MRIT, c-FLIP, c-FLIPL, c-FLIPR, c-FLIPS	NM_003879
KAT2B	K(lysine) acetyltransferase 2B	CAF, P, P, CAF, PCAF	NM_003884
CDK5R1	Cyclin-dependent kinase 5, regulatory subunit 1 (p35)	CDK5P35, CDK5R, MGC33831, NCK5A, p23, p25, p35, p35nck5a	NM_003885
ST3GAL5	ST3 beta-galactoside alpha-2,3-sialyltransferase 5	SATI, SIAT9, SIATGM3S, ST3GalV	NM_003896
CDC16	Cell division cycle 16 homolog (S. cerevisiae)	ANAPC6, APC6, CUT9	NM_003903
BCL10	B-cell CLL/lymphoma 10	CARMEN, CIPER, CLAP, c-E10, mE10	NM_003921
TOP3B	Topoisomerase (DNA) III beta	FLJ39376	NM_003935
WASL	Wiskott-Aldrich syndrome-like	DKFZp779G0847, MGC48327, N-WASP, NWASP	NM_003941
NOL3	Nucleolar protein 3 (apoptosis repressor with CARD domain)	ARC, FLJ35304, MYP, NOP, NOP30	NM_003946
SOCS3	Suppressor of cytokine signaling 3	ATOD4, CIS3, Cish3, MGC71791, SOCS-3, SSI-3, SSI3	NM_003955
PSTPIP1	Proline-serine-threonine phosphatase interacting protein 1	CD2BP1, CD2BP1L, CD2BP1S, H-PIP, PAPAS, PSTPIP	NM_003978
PRC1	Protein regulator of cytokinesis 1	ASE1, MGC1671, MGC3669	NM_003981
KITLG	KIT ligand	DKFZp686F2250, FPH2, KL-1, Kitl, MGF, SCF, SF, SHEP7	NM_003994
NFKB1	Nuclear factor of kappa light polypeptide gene enhancer in B-cells 1	DKFZp686C01211, EBP-1, KBF1, MGC54151, NF-kappa-B, NF-kappaB, NFKB-p105, NFKB-p50, NFkappaB, p105, p50	NM_003998
GJB2	Gap junction protein, beta 2, 26kDa	CX26, DFNA3, DFNA3A, DFNB1, DFNB1A, HID, KID, NSRD1, PPK	NM_004004
ATP5A1	ATP synthase, H+ transporting, mitochondrial F1 complex, alpha subunit 1, cardiac muscle	ATP5A, ATP5AL2, ATPM, MOM2, OMR, ORM, hATP1	NM_004046
B2M	Beta-2-microglobulin		NM_004048
BCL2A1	BCL2-related protein A1	ACC-1, ACC-2, BCL2L5, BFL1, GRS, HBPA1	NM_004049
BCL2L2	BCL2-like 2	BCL-W, BCL2-L-2, BCLW, KIAA0271	NM_004050
BNIP3	BCL2/adenovirus E1B 19kDa interacting protein 3	NIP3	NM_004052
C3AR1	Complement component 3a receptor 1	AZ3B, C3AR, HNFAG09	NM_004054
CCNG1	Cyclin G1	CCNG	NM_004060
CDKN1B	Cyclin-dependent kinase inhibitor 1B (p27, Kip1)	CDKN4, KIP1, MEN1B, MEN4, P27KIP1	NM_004064
CTSS	Cathepsin S	FLJ50259, MGC3886	NM_004079
DDIT3	DNA-damage-inducible transcript 3	CEBPZ, CHOP, CHOP-10, CHOP10, GADD153, MGC4154	NM_004083
DNTT	Deoxynucleotidyltransferase, terminal	TDT	NM_004088
EFNB2	Ephrin-B2	EPLG5, HTKL, Htk-L, LERK5, MGC126226, MGC126227, MGC126228	NM_004093
EIF4EBP1	Eukaryotic translation initiation factor 4E binding protein 1	4E-BP1, 4EBP1, BP-1, MGC4316, PHAS-I	NM_004095
PTK2B	PTK2B protein tyrosine kinase 2 beta	CADTK, CAKB, FADK2, FAK2, PKB, PTK, PYK2, RAFTK	NM_004103
FEN1	Flap structure-specific endonuclease 1	FEN-1, MF1, RAD2	NM_004111
HSPA9	Heat shock 70kDa protein 9 (mortalin)	CSA, GRP-75, GRP75, HSPA9B, MGC4500, MOT, MOT2, MTHSP75, PBP74	NM_004134
LBP	Lipopolysaccharide binding protein	MGC22233	NM_004139
RBP2	Retinol binding protein 2, cellular	CRABP-II, CRBP2, CRBPII, RBPC2	NM_004164
AIFM1	Apoptosis-inducing factor, mitochondrion-associated, 1	AIF, COXPD6, MGC111425, PDCD8	NM_004208
AURKB	Aurora kinase B	AIK2, AIM-1, AIM1, ARK2, AurB, IPL1, STK12, STK5, aurkb-sv1, aurkb-sv2	NM_004217
PTTG1	Pituitary tumor-transforming 1	EAP1, HPTTG, MGC126883, MGC138276, PTTG, TUTR1	NM_004219
ZNF213	Zinc finger protein 213	CR53, ZKSCAN21	NM_004220
CD83	CD83 molecule	BL11, HB15	NM_004233
KLF4	Kruppel-like factor 4 (gut)	EZF, GKLF	NM_004235
COX5A	Cytochrome c oxidase subunit Va	COX, COX-VA, VA	NM_004255
HOMER1	Homer homolog 1 (Drosophila)	HOMER, HOMER1A, HOMER1B, HOMER1C, SYN47, Ves-1	NM_004272
BAG3	BCL2-associated athanogene 3	BAG-3, BIS, CAIR-1, MGC104307	NM_004281
ALK	Anaplastic lymphoma receptor tyrosine kinase	CD246, NBLST3	NM_004304
ASCL1	Achaete-scute complex homolog 1 (Drosophila)	ASH1, HASH1, MASH1, bHLHa46	NM_004316
BAD	BCL2-associated agonist of cell death	BBC2, BCL2L8	NM_004322
BAG1	BCL2-associated athanogene	HAP, RAP46	NM_004323
BAX	BCL2-associated X protein	BCL2L4	NM_004324
BCR	Breakpoint cluster region	ALL, BCR1, CML, D22S11, D22S662, FLJ16453, PHL	NM_004327
BNIP2	BCL2/adenovirus E1B 19kDa interacting protein 2	BNIP-2, NIP2	NM_004330
BNIP3L	BCL2/adenovirus E1B 19kDa interacting protein 3-like	BNIP3a, NIX	NM_004331
BRAF	V-raf murine sarcoma viral oncogene homolog B1	B-RAF1, BRAF1, FLJ95109, MGC126806, MGC138284, NS7, RAFB1	NM_004333
BST2	Bone marrow stromal cell antigen 2	CD317, TETHERIN	NM_004335
CAMP	Cathelicidin antimicrobial peptide	CAP-18, CAP18, CRAMP, FALL-39, FALL39, LL37	NM_004345
CASP3	Caspase 3, apoptosis-related cysteine peptidase	CPP32, CPP32B, SCA-1	NM_004346
CASP5	Caspase 5, apoptosis-related cysteine peptidase	ICE(rel)III, ICEREL-III, ICH-3, MGC141966	NM_004347
RUNX2	Runt-related transcription factor 2	AML3, CBFA1, CCD, CCD1, MGC120022, MGC120023, OSF-2, OSF2, PEA2aA, PEBP2A1, PEBP2A2, PEBP2aA, PEBP2aA1	NM_004348
RUNX3	Runt-related transcription factor 3	AML2, CBFA3, FLJ34510, MGC16070, PEBP2aC	NM_004350
CCNG2	Cyclin G2	-	NM_004354
CD74	CD74 molecule, major histocompatibility complex, class II invariant chain	DHLAG, HLADG, II, Ia-GAMMA	NM_004355
CD81	CD81 molecule	CVID6, S5.7, TAPA1, TSPAN28	NM_004356
CDC34	Cell division cycle 34 homolog (S. cerevisiae)	E2-CDC34, UBC3, UBCH3, UBE2R1	NM_004359
CDH1	Cadherin 1, type 1, E-cadherin (epithelial)	Arc-1, CD324, CDHE, ECAD, LCAM, UVO	NM_004360
CCR6	Chemokine (C-C motif) receptor 6	BN-1, C-C CKR-6, CC-CKR-6, CCR-6, CD196, CKR-L3, CKRL3, CMKBR6, DCR2, DRY6, GPR29, GPRCY4, STRL22	NM_004367
CREB1	CAMP responsive element binding protein 1	CREB, MGC9284	NM_004379
CREBBP	CREB binding protein	CBP, KAT3A, RSTS	NM_004380
NKX2-5	NK2 homeobox 5	CHNG5, CSX, CSX1, FLJ52202, FLJ97166, FLJ97195, FLJ97197, FLJ99536, NKX2.5, NKX2E, NKX4-1	NM_004387
DFFA	DNA fragmentation factor, 45kDa, alpha polypeptide	DFF-45, DFF1, ICAD	NM_004401
DMBT1	Deleted in malignant brain tumors 1	FLJ61058, GP340, MGC164738, muclin	NM_004406
DSP	Desmoplakin	DP, DPI, DPII	NM_004415
DTX1	Deltex homolog 1 (Drosophila)	hDx-1	NM_004416
DVL1	Dishevelled, dsh homolog 1 (Drosophila)	DVL, DVL1L1, MGC54245	NM_004421
DVL3	Dishevelled, dsh homolog 3 (Drosophila)	KIAA0208	NM_004423
PHC1	Polyhomeotic homolog 1 (Drosophila)	EDR1, HPH1, RAE28	NM_004426
EFNB1	Ephrin-B1	CFND, CFNS, EFL3, EPLG2, Elk-L, LERK2, MGC8782	NM_004429
EGR3	Early growth response 3	EGR-3, MGC138484, PILOT	NM_004430
EPHA4	EPH receptor A4	HEK8, SEK, TYRO1	NM_004438
EPHB2	EPH receptor B2	CAPB, DRT, EK5, EPHT3, ERK, Hek5, MGC87492, PCBC, Tyro5	NM_004442
EPHB3	EPH receptor B3	ETK2, HEK2, TYRO6	NM_004443
EPHB4	EPH receptor B4	HTK, MYK1, TYRO11	NM_004444
ERBB2	V-erb-b2 erythroblastic leukemia viral oncogene homolog 2, neuro/glioblastoma derived oncogene homolog (avian)	CD340, HER-2, HER-2, neu, HER2, MLN 19, NEU, NGL, TKR1	NM_004448
ESRRB	Estrogen-related receptor beta	DFNB35, ERR2, ERRb, ESRL2, NR3B2	NM_004452
EZH2	Enhancer of zeste homolog 2 (Drosophila)	ENX-1, ENX1, EZH1, KMT6, KMT6A, MGC9169	NM_004456
ACSL4	Acyl-CoA synthetase long-chain family member 4	ACS4, FACL4, LACS4, MRX63, MRX68	NM_004458
FGF5	Fibroblast growth factor 5	HBGF-5, Smag-82	NM_004464
FIGF	C-fos induced growth factor (vascular endothelial growth factor D)	VEGF-D, VEGFD	NM_004469
HUS1	HUS1 checkpoint homolog (S. pombe)	hHUS1	NM_004507
IL16	Interleukin 16	FLJ16806, FLJ42735, FLJ44234, LCF, NIL16, PRIL16, prIL-16	NM_004513
ILK	Integrin-linked kinase	DKFZp686F1765, ILK-2, P59	NM_004517
MCM2	Minichromosome maintenance complex component 2	BM28, CCNL1, CDCL1, D3S3194, KIAA0030, MGC10606, MITOTIN, cdc19	NM_004526
MMP2	Matrix metallopeptidase 2 (gelatinase A, 72kDa gelatinase, 72kDa type IV collagenase)	CLG4, CLG4A, MMP-II, MONA, TBE-1	NM_004530
NAIP	NLR family, apoptosis inhibitory protein	BIRC1, FLJ18088, FLJ42520, FLJ58811, NLRB1, psiNAIP	NM_004536
NOTCH4	Notch 4	FLJ16302, INT3, MGC74442, NOTCH3	NM_004557
POU4F2	POU class 4 homeobox 2	BRN3.2, BRN3B, Brn-3b	NM_004575
RAD9A	RAD9 homolog A (S. pombe)	RAD9	NM_004584
CCL16	Chemokine (C-C motif) ligand 16	CKb12, HCC-4, ILINCK, LCC-1, LEC, LMC, MGC117051, Mtn-1, NCC-4, NCC4, SCYA16, SCYL4	NM_004590
CCL20	Chemokine (C-C motif) ligand 20	CKb4, LARC, MIP-3a, MIP3A, SCYA20, ST38	NM_004591
TGFBR1	Transforming growth factor, beta receptor 1	AAT5, ACVRLK4, ALK-5, ALK5, LDS1A, LDS2A, SKR4, TGFR-1	NM_004612
TOP3A	Topoisomerase (DNA) III alpha	TOP3	NM_004618
TRAF6	TNF receptor-associated factor 6	MGC:3310, RNF85	NM_004620
XPC	Xeroderma pigmentosum, complementation group C	RAD4, XP3, XPCC	NM_004628
IL1R2	Interleukin 1 receptor, type II	CD121b, IL1RB, MGC47725	NM_004633
USP11	Ubiquitin specific peptidase 11	UHX1	NM_004651
KDM5D	Lysine (K)-specific demethylase 5D	HY, HYA, JARID1D, KIAA0234, SMCY	NM_004653
BAP1	BRCA1 associated protein-1 (ubiquitin carboxy-terminal hydrolase)	DKFZp686N04275, FLJ35406, FLJ37180, HUCEP-13, KIAA0272, UCHL2	NM_004656
ASH2L	Ash2 (absent, small, or homeotic)-like (Drosophila)	ASH2, ASH2L1, ASH2L2, Bre2	NM_004674
MTA1	Metastasis associated 1	-	NM_004689
CCNB2	Cyclin B2	HsT17299	NM_004701
AIMP1	Aminoacyl tRNA synthetase complex-interacting multifunctional protein 1	EMAP2, EMAPII, SCYE1, p43	NM_004757
PTGDR2	Prostaglandin D2 receptor 2	CD294, CRTH2, DL1R, DP2, GPR44	NM_004778
SLIT2	Slit homolog 2 (Drosophila)	FLJ14420, SLIL3, Slit-2	NM_004787
ADIPOQ	Adiponectin, C1Q and collagen domain containing	ACDC, ACRP30, ADIPQTL1, ADPN, APM-1, APM1, GBP28	NM_004797
HAND1	Heart and neural crest derivatives expressed 1	Hxt, Thing1, bHLHa27, eHand	NM_004821
NTN1	Netrin 1	NTN1L	NM_004822
ABCG2	ATP-binding cassette, sub-family G (WHITE), member 2	ABC15, ABCP, BCRP, BCRP1, BMDP, CD338, CDw338, EST157481, MGC102821, MRX, MXR, MXR1	NM_004827
AIM2	Absent in melanoma 2	PYHIN4	NM_004833
IL27RA	Interleukin 27 receptor, alpha	CRL1, IL27R, TCCR, WSX1, zcytor1	NM_004843
ATG5	ATG5 autophagy related 5 homolog (S. cerevisiae)	APG5, APG5-LIKE, APG5L, ASP, hAPG5	NM_004849
EI24	Etoposide induced 2.4 mRNA	EPG4, PIG8, TP53I8	NM_004879
CD8B	CD8b molecule	CD8B1, LEU2, LY3, LYT3, MGC119115, P37	NM_004931
CDH6	Cadherin 6, type 2, K-cadherin (fetal kidney)	CAD6, DKFZp564N1116, FLJ14176, KCAD	NM_004932
CDKN2B	Cyclin-dependent kinase inhibitor 2B (p15, inhibits CDK4)	CDK4I, INK4B, MTS2, P15, TP15, p15INK4b	NM_004936
DAPK1	Death-associated protein kinase 1	DAPK, DKFZp781I035	NM_004938
MTOR	Mechanistic target of rapamycin (serine/threonine kinase)	FLJ44809, FRAP, FRAP1, FRAP2, RAFT1, RAPT1	NM_004958
HDAC1	Histone deacetylase 1	DKFZp686H12203, GON-10, HD1, RPD3, RPD3L1	NM_004964
IBSP	Integrin-binding sialoprotein	BNSP, BSP, BSP-II, SP-II	NM_004967
JAK2	Janus kinase 2	JTK10	NM_004972
JARID2	Jumonji, AT rich interactive domain 2	JMJ	NM_004973
KRAS	V-Ki-ras2 Kirsten rat sarcoma viral oncogene homolog	C-K-RAS, K-RAS2A, K-RAS2B, K-RAS4A, K-RAS4B, KI-RAS, KRAS1, KRAS2, NS, NS3, RASK2	NM_004985
ATXN3	Ataxin 3	AT3, ATX3, JOS, MJD, MJD1, SCA3	NM_004993
MMP9	Matrix metallopeptidase 9 (gelatinase B, 92kDa gelatinase, 92kDa type IV collagenase)	CLG4B, GELB, MANDP2, MMP-9	NM_004994
MMP14	Matrix metallopeptidase 14 (membrane-inserted)	1, MMP-14, MMP-X1, MT-MMP, MT-MMP 1, MT1-MMP, MT1MMP, MTMMP1	NM_004995
NME4	Non-metastatic cells 4, protein expressed in	NDPK-D, NM23H4, nm23-H4	NM_005009
NRCAM	Neuronal cell adhesion molecule	KIAA0343, MGC138845, MGC138846	NM_005010
PIK3R2	Phosphoinositide-3-kinase, regulatory subunit 2 (beta)	P85B, p85, p85-BETA	NM_005027
PLK1	Polo-like kinase 1	PLK, STPK13	NM_005030
RELN	Reelin	PRO1598, RL	NM_005045
RAD23A	RAD23 homolog A (S. cerevisiae)	HHR23A, MGC111083	NM_005053
RBBP5	Retinoblastoma binding protein 5	RBQ3, SWD1	NM_005057
RORC	RAR-related orphan receptor C	MGC129539, NR1F3, RORG, RZR-GAMMA, RZRG, TOR	NM_005060
CCL23	Chemokine (C-C motif) ligand 23	CK-BETA-8, CKb8, Ckb-8, Ckb-8-1, MIP-3, MIP3, MPIF-1, SCYA23	NM_005064
TRIM25	Tripartite motif containing 25	EFP, RNF147, Z147, ZNF147	NM_005082
ISG15	ISG15 ubiquitin-like modifier	G1P2, IFI15, IP17, UCRP, hUCRP	NM_005101
HS3ST1	Heparan sulfate (glucosamine) 3-O-sulfotransferase 1	3OST, 3OST1	NM_005114
SART1	Squamous cell carcinoma antigen recognized by T cells	Ara1, HOMS1, MGC2038, SART1259, SNRNP110, Snu66	NM_005146
ABL1	C-abl oncogene 1, non-receptor tyrosine kinase	ABL, JTK7, bcr, abl, c-ABL, p150, v-abl	NM_005157
ACTC1	Actin, alpha, cardiac muscle 1	ACTC, ASD5, CMD1R, CMH11, LVNC4	NM_005159
AKT1	V-akt murine thymoma viral oncogene homolog 1	AKT, MGC99656, PKB, PKB-ALPHA, PRKBA, RAC, RAC-ALPHA	NM_005163
ASCL2	Achaete-scute complex homolog 2 (Drosophila)	ASH2, HASH2, MASH2, bHLHa45	NM_005170
ATP5C1	ATP synthase, H+ transporting, mitochondrial F1 complex, gamma polypeptide 1	ATP5C, ATP5CL1	NM_005174
BMI1	BMI1 polycomb ring finger oncogene	FLVI2, BMI1, MGC12685, PCGF4, RNF51	NM_005180
CACNA1F	Calcium channel, voltage-dependent, L type, alpha 1F subunit	AIED, COD3, COD4, CORDX, CORDX3, CSNB2, CSNB2A, CSNBX2, Cav1.4, JM8, JMC8, OA2	NM_005183
CCNC	Cyclin C	CycC	NM_005190
CD80	CD80 molecule	B7, B7-1, B7.1, BB1, CD28LG, CD28LG1, LAB7	NM_005191
CDKN3	Cyclin-dependent kinase inhibitor 3	CDI1, CIP2, FLJ25787, KAP, KAP1, MGC70625	NM_005192
CEBPB	CCAAT/enhancer binding protein (C/EBP), beta	C, EBP-beta, CRP2, IL6DBP, LAP, MGC32080, NF-IL6, TCF5	NM_005194
CEBPD	CCAAT/enhancer binding protein (C/EBP), delta	C, EBP-delta, CELF, CRP3, NF-IL6-beta	NM_005195
CCR8	Chemokine (C-C motif) receptor 8	CC-CKR-8, CCR-8, CDw198, CKRL1, CMKBR8, CMKBRL2, CY6, GPRCY6, MGC129966, MGC129973, TER1	NM_005201
CTLA4	Cytotoxic T-lymphocyte-associated protein 4	CD, CD152, CELIAC3, CTLA-4, GRD4, GSE, ICOS, IDDM12	NM_005214
E2F1	E2F transcription factor 1	E2F-1, RBAP1, RBBP3, RBP3	NM_005225
EGFR	Epidermal growth factor receptor	ERBB, ERBB1, HER1, PIG61, mENA	NM_005228
ELK1	ELK1, member of ETS oncogene family	-	NM_005229
EPHA1	EPH receptor A1	EPH, EPHT, EPHT1, MGC163163	NM_005232
ERCC4	Excision repair cross-complementing rodent repair deficiency, complementation group 4	ERCC11, RAD1, XPF	NM_005236
ETS1	V-ets erythroblastosis virus E26 oncogene homolog 1 (avian)	ETS-1, EWSR2, FLJ10768	NM_005238
ETS2	V-Ets erythroblastosis virus E26 oncogene homolog 2 (avian)	ETS2IT1	NM_005239
F2RL1	Coagulation factor II (thrombin) receptor-like 1	GPR11, PAR2	NM_005242
EWSR1	Ewing sarcoma breakpoint region 1	EWS, bK984G1.4	NM_005243
FAT1	FAT tumor suppressor homolog 1 (Drosophila)	CDHF7, CDHR8, FAT, ME5, hFat1	NM_005245
FGF3	Fibroblast growth factor 3	HBGF-3, INT2	NM_005247
FGR	Gardner-Rasheed feline sarcoma viral (v-fgr) oncogene homolog	FLJ43153, MGC75096, SRC2, c-fgr, c-src2, p55-Fgr, p55c-fgr, p58c-fgr	NM_005248
FOXC2	Forkhead box C2 (MFH-1, mesenchyme forkhead 1)	FKHL14, LD, MFH-1, MFH1	NM_005251
FOS	FBJ murine osteosarcoma viral oncogene homolog	AP-1, C-FOS	NM_005252
GATA6	GATA binding protein 6	-	NM_005257
MSTN	Myostatin	GDF8	NM_005259
GFI1	Growth factor independent 1 transcription repressor	FLJ94509, GFI-1, SCN2, ZNF163	NM_005263
GRB10	Growth factor receptor-bound protein 10	GRB-IR, Grb-10, IRBP, KIAA0207, MEG1, RSS	NM_005311
RAPGEF1	Rap guanine nucleotide exchange factor (GEF) 1	C3G, DKFZp781P1719, GRF2	NM_005312
HRAS	V-Ha-ras Harvey rat sarcoma viral oncogene homolog	C-BAS, HAS, C-H-RAS, C-HA-RAS1, CTLO, H-RASIDX, HAMSV, HRAS1, K-RAS, N-RAS, RASH1	NM_005343
JUND	Jun D proto-oncogene	AP-1	NM_005354
LCK	Lymphocyte-specific protein tyrosine kinase	LSK, YT16, p56lck, pp58lck	NM_005356
SMAD4	SMAD family member 4	DPC4, JIP, MADH4	NM_005359
MAF	V-maf musculoaponeurotic fibrosarcoma oncogene homolog (avian)	MGC71685, c-MAF	NM_005360
MOS	V-mos Moloney murine sarcoma viral oncogene homolog	MGC119962, MGC119963, MSV	NM_005372
MYB	V-myb myeloblastosis viral oncogene homolog (avian)	Cmyb, c-myb, c-myb_CDS, efg	NM_005375
MYCL1	V-myc myelocytomatosis viral oncogene homolog 1, lung carcinoma derived (avian)	LMYC, MYCL, bHLHe38	NM_005376
MYCN	V-myc myelocytomatosis viral related oncogene, neuroblastoma derived (avian)	MODED, N-myc, NMYC, ODED, bHLHe37	NM_005378
NCL	Nucleolin	C23, FLJ45706, FLJ59041	NM_005381
CCL13	Chemokine (C-C motif) ligand 13	CKb10, MCP-4, MGC17134, NCC-1, NCC1, SCYA13, SCYL1	NM_005408
CXCL11	Chemokine (C-X-C motif) ligand 11	H174, I-TAC, IP-9, IP9, MGC102770, SCYB11, SCYB9B, b-R1	NM_005409
SRC	V-src sarcoma (Schmidt-Ruppin A-2) viral oncogene homolog (avian)	ASV, SRC1, c-SRC, p60-Src	NM_005417
TIE1	Tyrosine kinase with immunoglobulin-like and EGF-like domains 1	JTK14, TIE	NM_005424
TP53BP2	Tumor protein p53 binding protein, 2	53BP2, ASPP2, BBP, P53BP2, PPP1R13A	NM_005426
TP73	Tumor protein p73	P73	NM_005427
VAV1	Vav 1 guanine nucleotide exchange factor	VAV	NM_005428
VEGFC	Vascular endothelial growth factor C	Flt4-L, VRP	NM_005429
WNT1	Wingless-type MMTV integration site family, member 1	INT1	NM_005430
XRCC2	X-ray repair complementing defective repair in Chinese hamster cells 2	DKFZp781P0919	NM_005431
XRCC3	X-ray repair complementing defective repair in Chinese hamster cells 3	CMM6	NM_005432
FOSL1	FOS-like antigen 1	FRA, FRA1, fra-1	NM_005438
EOMES	Eomesodermin	TBR2	NM_005442
NOG	Noggin	SYM1, SYNS1	NM_005450
PDLIM7	PDZ and LIM domain 7 (enigma)	LMP1	NM_005451
MAFB	V-maf musculoaponeurotic fibrosarcoma oncogene homolog B (avian)	KRML, MGC43127	NM_005461
AKT3	V-akt murine thymoma viral oncogene homolog 3 (protein kinase B, gamma)	DKFZp434N0250, PKB-GAMMA, PKBG, PRKBG, RAC-PK-gamma, RAC-gamma, STK-2	NM_005465
FRAT1	Frequently rearranged in advanced T-cell lymphomas	FLJ97193	NM_005479
PARP2	Poly (ADP-ribose) polymerase 2	ADPRT2, ADPRTL2, ADPRTL3, PARP-2, pADPRT-2	NM_005484
PARP3	Poly (ADP-ribose) polymerase family, member 3	ADPRT3, ADPRTL2, ADPRTL3, IRT1, PADPRT-3	NM_005485
CCR4	Chemokine (C-C motif) receptor 4	CC-CKR-4, CD194, CKR4, CMKBR4, ChemR13, HGCN:14099, K5-5, MGC88293	NM_005508
LRRC32	Leucine rich repeat containing 32	D11S833E, GARP	NM_005512
HLA-E	Major histocompatibility complex, class I, E	DKFZp686P19218, EA1.2, EA2.1, HLA-6.2, MHC, QA1	NM_005516
HMGN2	High mobility group nucleosomal binding domain 2	HMG17, MGC5629, MGC88718	NM_005517
TLX1	T-cell leukemia homeobox 1	HOX11, MGC163402, TCL3	NM_005521
HES1	Hairy and enhancer of split 1, (Drosophila)	FLJ20408, HES-1, HHL, HRY, bHLHb39	NM_005524
HSPA1L	Heat shock 70kDa protein 1-like	HSP70-1L, HSP70-HOM, HSP70T, hum70t	NM_005527
IL12RB1	Interleukin 12 receptor, beta 1	CD212, IL-12R-BETA1, IL12RB, MGC34454	NM_005535
IRS1	Insulin receptor substrate 1	HIRS-1	NM_005544
STMN1	Stathmin 1	C1orf215, FLJ32206, LAP18, Lag, MGC138869, MGC138870, OP18, PP17, PP19, PR22, SMN	NM_005563
LCN2	Lipocalin 2	24p3, MSFI, NGAL	NM_005564
LDHA	Lactate dehydrogenase A	GSD11, LDH1, LDHM	NM_005566
LMO2	LIM domain only 2 (rhombotin-like 1)	RBTN2, RBTNL1, RHOM2, TTG2	NM_005574
LYL1	Lymphoblastic leukemia derived sequence 1	bHLHa18	NM_005583
MRE11A	MRE11 meiotic recombination 11 homolog A (S. cerevisiae)	ATLD, HNGS1, MRE11, MRE11B	NM_005590
PTK2	PTK2 protein tyrosine kinase 2	FADK, FAK, FAK1, FRNK, pp125FAK	NM_005607
RBBP4	Retinoblastoma binding protein 4	NURF55, RBAP48	NM_005610
RBL2	Retinoblastoma-like 2 (p130)	FLJ26459, P130, Rb2	NM_005611
RHEB	Ras homolog enriched in brain	MGC111559, RHEB2	NM_005614
DLL1	Delta-like 1 (Drosophila)	DELTA1, DL1, Delta	NM_005618
CCL8	Chemokine (C-C motif) ligand 8	HC14, MCP-2, MCP2, SCYA10, SCYA8	NM_005623
SMO	Smoothened, frizzled family receptor	FZD11, Gx, SMOH	NM_005631
SOS1	Son of sevenless homolog 1 (Drosophila)	GF1, GGF1, GINGF, HGF, NS4	NM_005633
SOX3	SRY (sex determining region Y)-box 3	GHDX, MRGH, PHP, PHPX, SOXB	NM_005634
TCF20	Transcription factor 20 (AR1)	AR1, KIAA0292, SPBP	NM_005650
TERF2	Telomeric repeat binding factor 2	TRBF2, TRF2	NM_005652
TFCP2	Transcription factor CP2	LBP1C, LSF, LSF1D, SEF, TFCP2C	NM_005653
NR2F1	Nuclear receptor subfamily 2, group F, member 1	COUP-TFI, EAR-3, EAR3, ERBAL3, NR2F2, SVP44, TCFCOUP1, TFCOUP1	NM_005654
KLF10	Kruppel-like factor 10	EGRA, TIEG, TIEG1	NM_005655
TP53BP1	Tumor protein p53 binding protein 1	53BP1, FLJ41424, MGC138366, p202	NM_005657
RAD50	RAD50 homolog (S. cerevisiae)	NBSLD, RAD502, hRad50	NM_005732
ZNF263	Zinc finger protein 263	FPM315, ZKSCAN12	NM_005741
NAMPT	Nicotinamide phosphoribosyltransferase	1110035O14Rik, DKFZp666B131, MGC117256, PBEF, PBEF1, VF, VISFATIN	NM_005746
YAF2	YY1 associated factor 2	DKFZp779H1820, MGC41856	NM_005748
EBI3	Epstein-Barr virus induced 3	IL-27B, IL27B	NM_005755
TRIM28	Tripartite motif containing 28	FLJ29029, KAP1, RNF96, TF1B, TIF1B	NM_005762
TSHZ1	Teashirt zinc finger homeobox 1	NY-CO-33, SDCCAG33, TSH1	NM_005786
OLIG2	Oligodendrocyte lineage transcription factor 2	BHLHB1, OLIGO2, PRKCBP2, RACK17, bHLHe19	NM_005806
IGSF6	Immunoglobulin superfamily, member 6	DORA	NM_005849
PURA	Purine-rich element binding protein A	PUR-ALPHA, PUR1, PURALPHA	NM_005859
SIGMAR1	Sigma non-opioid intracellular receptor 1	FLJ25585, MGC3851, OPRS1, SR-BP1, SRBP	NM_005866
SMAD1	SMAD family member 1	BSP1, JV4-1, JV41, MADH1, MADR1	NM_005900
SMAD2	SMAD family member 2	JV18, JV18-1, MADH2, MADR2, MGC22139, MGC34440, hMAD-2, hSMAD2	NM_005901
SMAD3	SMAD family member 3	DKFZp586N0721, DKFZp686J10186, HSPC193, HsT17436, JV15-2, MADH3, MGC60396	NM_005902
MCM4	Minichromosome maintenance complex component 4	CDC21, CDC54, MGC33310, P1-CDC21, hCdc21	NM_005914
MAP3K1	Mitogen-activated protein kinase kinase kinase 1	MAPKKK1, MEKK, MEKK1	NM_005921
MAP3K5	Mitogen-activated protein kinase kinase kinase 5	ASK1, MAPKKK5, MEKK5	NM_005923
MICB	MHC class I polypeptide-related sequence B	PERB11.2	NM_005931
MLL	Myeloid/lymphoid or mixed-lineage leukemia (trithorax homolog, Drosophila)	ALL-1, CXXC7, FLJ11783, HRX, HTRX1, KMT2A, MLL, GAS7, MLL1A, TET1-MLL, TRX1	NM_005933
AFF1	AF4/FMR2 family, member 1	AF4, MGC134969, MLLT2, PBM1	NM_005935
MMP11	Matrix metallopeptidase 11 (stromelysin 3)	SL-3, ST3, STMY3	NM_005940
MYH1	Myosin, heavy chain 1, skeletal muscle, adult	MGC133384, MYHSA1, MYHa, MyHC-2X, D, MyHC-2x	NM_005963
SKP2	S-phase kinase-associated protein 2 (p45)	FBL1, FBXL1, FLB1, MGC1366	NM_005983
SNAI1	Snail homolog 1 (Drosophila)	SLUGH2, SNA, SNAH, SNAIL, SNAIL1, dJ710H13.1	NM_005985
SOX1	SRY (sex determining region Y)-box 1	-	NM_005986
TBX2	T-box 2	FLJ10169	NM_005994
UQCRFS1	Ubiquinol-cytochrome c reductase, Rieske iron-sulfur polypeptide 1	RIP1, RIS1, RISP, UQCR5	NM_006003
ZBTB16	Zinc finger and BTB domain containing 16	PLZF, ZNF145	NM_006006
ARID1A	AT rich interactive domain 1A (SWI-like)	B120, BAF250, BAF250a, BM029, C1orf4, P270, SMARCF1	NM_006015
PNMA1	Paraneoplastic antigen MA1	MA1	NM_006029
HDAC4	Histone deacetylase 4	AHO3, BDMR, HA6116, HD4, HDAC-A, HDACA, KIAA0288	NM_006037
TLR6	Toll-like receptor 6	CD286	NM_006068
CCL26	Chemokine (C-C motif) ligand 26	IMAC, MGC126714, MIP-4a, MIP-4alpha, SCYA26, TSC-1	NM_006072
TRIM22	Tripartite motif containing 22	GPSTAF50, RNF94, STAF50	NM_006074
TUBB3	Tubulin, beta 3	CFEOM3A, TUBB4, beta-4	NM_006086
TUBB4	Tubulin, beta 4	TUBB5, beta-5	NM_006087
SCML2	Sex comb on midleg-like 2 (Drosophila)	-	NM_006089
NOD1	Nucleotide-binding oligomerization domain containing 1	CARD4, CLR7.1, NLRC1	NM_006092
DLC1	Deleted in liver cancer 1	ARHGAP7, FLJ21120, HP, STARD12, p122-RhoGAP	NM_006094
TAB1	TGF-beta activated kinase 1/MAP3K7 binding protein 1	3'-Tab1, MAP3K7IP1, MGC57664	NM_006116
KRT1	Keratin 1	CK1, EHK, EHK1, EPPK, K1, KRT1A, NEPPK	NM_006121
BMP1	Bone morphogenetic protein 1	FLJ44432, PCOLC, PCP, PCP2, TLD	NM_006129
CD7	CD7 molecule	GP40, LEU-9, TP41, Tp40	NM_006137
CD28	CD28 molecule	MGC138290, Tp44	NM_006139
LRMP	Lymphoid-restricted membrane protein	JAW1	NM_006152
NCK1	NCK adaptor protein 1	MGC12668, NCK, NCKalpha, nck-1	NM_006153
NEUROG1	Neurogenin 1	AKA, Math4C, NEUROD3, bHLHa6, ngn1	NM_006161
NPPA	Natriuretic peptide A	ANF, ANP, ATFB6, CDD-ANF, PND	NM_006172
NTF4	Neurotrophin 4	GLC10, GLC1O, NT-4, 5, NT4, NT5, NTF5	NM_006179
NTRK2	Neurotrophic tyrosine kinase, receptor, type 2	GP145-TrkB, TRKB	NM_006180
OAS3	2'-5'-oligoadenylate synthetase 3, 100kDa	MGC133260, p100	NM_006187
PDGFRA	Platelet-derived growth factor receptor, alpha polypeptide	CD140A, MGC74795, PDGFR2, RHEPDGFRA	NM_006206
PEG3	Paternally expressed 3	DKFZp781A095, KIAA0287, PW1, ZNF904, ZSCAN24	NM_006210
PIK3CA	Phosphoinositide-3-kinase, catalytic, alpha polypeptide	MGC142161, MGC142163, PI3K, p110-alpha	NM_006218
PIN1	Peptidylprolyl cis/trans isomerase, NIMA-interacting 1	DOD, FLJ40239, FLJ77628, MGC10717, UBL5	NM_006221
POU3F3	POU class 3 homeobox 3	BRN1, OTF8	NM_006236
POU4F1	POU class 4 homeobox 1	BRN3A, FLJ13449, Oct-T1, RDC-1	NM_006237
PPARD	Peroxisome proliferator-activated receptor delta	FAAR, MGC3931, NR1C2, NUC1, NUCI, NUCII, PPARB	NM_006238
PRKCH	Protein kinase C, eta	MGC26269, MGC5363, PKC-L, PKCL, PRKCL, nPKC-eta	NM_006255
PRKG1	Protein kinase, cGMP-dependent, type I	CGKI, DKFZp686K042, FLJ36117, MGC71944, PGK, PKG, PRKG1B, PRKGR1B, cGKI-BETA, cGKI-alpha	NM_006258
PRKG2	Protein kinase, cGMP-dependent, type II	PRKGR2, cGKII	NM_006259
RAD21	RAD21 homolog (S. pombe)	FLJ25655, FLJ40596, HR21, HRAD21, KIAA0078, MCD1, NXP1, SCC1, hHR21	NM_006265
S100B	S100 calcium binding protein B	NEF, S100, S100-B, S100beta	NM_006272
CCL7	Chemokine (C-C motif) ligand 7	FIC, MARC, MCP-3, MCP3, MGC138463, MGC138465, NC28, SCYA6, SCYA7	NM_006273
CCL19	Chemokine (C-C motif) ligand 19	CKb11, ELC, MGC34433, MIP-3b, MIP3B, SCYA19	NM_006274
TFDP2	Transcription factor Dp-2 (E2F dimerization partner 2)	DKFZp313O196, DP2, FLJ39131	NM_006286
THY1	Thy-1 cell surface antigen	CD90, FLJ33325	NM_006288
TSG101	Tumor susceptibility gene 101	TSG10, VPS23	NM_006292
XRCC1	X-ray repair complementing defective repair in Chinese hamster cells 1	RCC	NM_006297
ZNF192	Zinc finger protein 192	LD5-1, ZKSCAN8	NM_006298
ZNF193	Zinc finger protein 193	PRD51, ZSCAN9	NM_006299
MAD2L2	MAD2 mitotic arrest deficient-like 2 (yeast)	MAD2B, REV7	NM_006341
MERTK	C-mer proto-oncogene tyrosine kinase	MER, MGC133349, RP38, c-mer	NM_006343
PPIH	Peptidylprolyl isomerase H (cyclophilin H)	CYP-20, CYPH, MGC5016, SnuCyp-20, USA-CYP	NM_006347
TADA3	Transcriptional adaptor 3	ADA3, FLJ20221, FLJ21329, NGG1, TADA3L, hADA3	NM_006354
KAT5	K(lysine) acetyltransferase 5	ESA1, HTATIP, HTATIP1, PLIP, TIP, TIP60, cPLA2	NM_006388
HTATIP2	HIV-1 Tat interactive protein 2, 30kDa	CC3, FLJ26963, SDR44U1, TIP30	NM_006410
CXCL13	Chemokine (C-X-C motif) ligand 13	ANGIE, ANGIE2, BCA-1, BCA1, BLC, BLR1L, SCYB13	NM_006419
SLC34A2	Solute carrier family 34 (sodium phosphate), member 2	FLJ90534, NAPI-3B, NAPI-IIb, NPTIIb	NM_006424
CDC42EP3	CDC42 effector protein (Rho GTPase binding) 3	BORG2, CEP3, FLJ46903, UB1	NM_006449
TXNIP	Thioredoxin interacting protein	EST01027, HHCPA78, THIF, VDUP1	NM_006472
HIC1	Hypermethylated in cancer 1	ZBTB29, ZNF901, hic-1	NM_006497
MCAM	Melanoma cell adhesion molecule	CD146, MUC18	NM_006500
RELB	V-rel reticuloendotheliosis viral oncogene homolog B	I-REL, IREL, REL-B	NM_006509
TRIM27	Tripartite motif containing 27	RFP, RNF76	NM_006510
SLC2A1	Solute carrier family 2 (facilitated glucose transporter), member 1	DYT17, DYT18, GLUT, GLUT1, GLUT1DS, MGC141895, MGC141896, PED	NM_006516
USP3	Ubiquitin specific peptidase 3	MGC129878, MGC129879, SIH003, UBP	NM_006537
BCL2L11	BCL2-like 11 (apoptosis facilitator)	BAM, BIM, BIM-alpha6, BIM-beta6, BIM-beta7, BOD, BimEL, BimL	NM_006538
TNFSF13B	Tumor necrosis factor (ligand) superfamily, member 13b	BAFF, BLYS, CD257, DTL, TALL-1, TALL1, THANK, TNFSF20, ZTNF4	NM_006573
POLD3	Polymerase (DNA-directed), delta 3, accessory subunit	KIAA0039, MGC119642, MGC119643, P66, P68	NM_006591
PTGES3	Prostaglandin E synthase 3 (cytosolic)	P23, TEBP, cPGES	NM_006601
NES	Nestin	FLJ21841	NM_006617
PHGDH	Phosphoglycerate dehydrogenase	3-PGDH, 3PGDH, MGC3017, PDG, PGAD, PGD, PGDH, SERA	NM_006623
HPSE	Heparanase	HPA, HPA1, HPR1, HPSE1, HSE1	NM_006665
LYVE1	Lymphatic vessel endothelial hyaluronan receptor 1	CRSBP-1, HAR, LYVE-1, XLKD1	NM_006691
SUGT1	SGT1, suppressor of G2 allele of SKP1 (S. cerevisiae)	SGT1	NM_006704
GADD45G	Growth arrest and DNA-damage-inducible, gamma	CR6, DDIT2, GADD45gamma, GRP17	NM_006705
MCM5	Minichromosome maintenance complex component 5	CDC46, MGC5315, P1-CDC46	NM_006739
BTG2	BTG family, member 2	MGC126063, MGC126064, PC3, TIS21	NM_006763
TRIM10	Tripartite motif containing 10	HERF1, MGC141979, RFB30, RNF9	NM_006778
UTS2	Urotensin 2	PRO1068, U-II, UCN2, UII	NM_006786
BTG3	BTG family, member 3	ANA, MGC8928, TOB5, TOB55, TOFA	NM_006806
CBX1	Chromobox homolog 1	CBX, HP1-BETA, HP1Hs-beta, HP1Hsbeta, M31, MOD1, p25beta	NM_006807
YWHAQ	Tyrosine 3-monooxygenase/tryptophan 5-monooxygenase activation protein, theta polypeptide	14-3-3, 1C5, HS1	NM_006826
COPS6	COP9 constitutive photomorphogenic homolog subunit 6 (Arabidopsis)	CSN6, MOV34-34KD	NM_006833
METAP2	Methionyl aminopeptidase 2	MAP2, MNPEP, p67, p67eIF2	NM_006838
KIF2C	Kinesin family member 2C	KNSL6, MCAK	NM_006845
IL24	Interleukin 24	C49A, FISP, IL10B, MDA7, MOB5, ST16	NM_006850
CD86	CD86 molecule	B7-2, B7.2, B70, CD28LG2, LAB72, MGC34413	NM_006889
DNMT3B	DNA (cytosine-5-)-methyltransferase 3 beta	ICF, M.HsaIIIB	NM_006892
PRRX1	Paired Related Homeobox 1	PHOX1, PMX1, PRX1	NM_006902
PRKDC	Protein kinase, DNA-activated, catalytic polypeptide	DNA-PKcs, DNAPK, DNPK1, HYRC, HYRC1, XRCC7, p350	NM_006904
RAC1	Ras-related C3 botulinum toxin substrate 1 (rho family, small GTP binding protein Rac1)	MGC111543, Rac-1, TC-25, p21-Rac1	NM_006908
RORB	RAR-related orphan receptor B	NR1F2, ROR-BETA, RZR-BETA, RZRB, bA133M9.1	NM_006914
SCN1A	Sodium channel, voltage-gated, type I, alpha subunit	EIEE6, FEB3, FEB3A, FHM3, GEFSP2, HBSCI, NAC1, Nav1.1, SCN1, SMEI	NM_006920
PMEL	Premelanosome protein	D12S53E, ME20, ME20-M, ME20M, P1, P100, PMEL17, SI, SIL, SILV, gp100	NM_006928
SMTN	Smoothelin	FLJ35168, FLJ35365, FLJ35620, FLJ38597	NM_006932
SOX10	SRY (sex determining region Y)-box 10	DOM, MGC15649, PCWH, WS2E, WS4, WS4C	NM_006941
SOX15	SRY (sex determining region Y)-box 15	SOX20, SOX26, SOX27	NM_006942
ZNF24	Zinc finger protein 24	KOX17, RSG-A, ZNF191, ZSCAN3, Zfp191	NM_006965
NR4A3	Nuclear receptor subfamily 4, group A, member 3	CHN, CSMF, MINOR, NOR1, TEC	NM_006981
ZNF197	Zinc finger protein 197	D3S1363E, P18, VHLaK, ZKSCAN9, ZNF166, ZNF20	NM_006991
RTN4	Reticulon 4	ASY, NI220, 250, NOGO, NOGO-A, NOGOC, NSP, NSP-CL, Nbla00271, Nbla10545, Nogo-B, Nogo-C, RTN-X, RTN4-A, RTN4-B1, RTN4-B2, RTN4-C	NM_007008
LECT1	Leukocyte cell derived chemotaxin 1	BRICD3, CHM-I, CHM1, MYETS1	NM_007015
KAT7	K(lysine) acetyltransferase 7	HBO1, HBOA, MYST2	NM_007067
DMC1	DMC1 dosage suppressor of mck1 homolog, meiosis-specific homologous recombination (yeast)	DMC1H, HsLim15, LIM15, MGC150472, MGC150473, dJ199H16.1	NM_007068
TEP1	Telomerase-associated protein 1	TLP1, TP1, TROVE1, VAULT2, p240	NM_007110
TFDP1	Transcription factor Dp-1	DP1, DRTF1, Dp-1	NM_007111
ZNF75D	Zinc finger protein 75D	D8C6, MGC126327, ZNF75, ZNF82	NM_007131
PCGF2	Polycomb group ring finger 2	MEL-18, MGC10545, RNF110, ZNF144	NM_007144
RASSF1	Ras association (RalGDS/AF-6) domain family member 1	123F2, NORE2A, RASSF1A, RDA32, REH3P21	NM_007182
WIF1	WNT inhibitory factor 1	WIF-1	NM_007191
CHEK2	CHK2 checkpoint homolog (S. pombe)	CDS1, CHK2, HuCds1, LFS2, PP1425, RAD53	NM_007194
IRAK3	Interleukin-1 receptor-associated kinase 3	ASRT5, FLJ13601, IRAKM	NM_007199
RNF2	Ring finger protein 2	BAP-1, BAP1, DING, HIPI3, RING1B, RING2	NM_007212
PNKP	Polynucleotide kinase 3'-phosphatase	EIEE10, MCSZ, PNK	NM_007254
PNMA2	Paraneoplastic antigen MA2	KIAA0883, MA2, MM2, RGAG2	NM_007257
CBX3	Chromobox homolog 3	HECH, HP1-GAMMA, HP1Hs-gamma	NM_007276
MGLL	Monoglyceride lipase	HU-K5, HUK5, MAGL, MGL	NM_007283
SYNPO	Synaptopodin	KIAA1029	NM_007286
BRCA1	Breast cancer 1, early onset	BRCAI, BRCC1, BROVCA1, IRIS, PNCA4, PSCP, RNF53	NM_007294
STAT1	Signal transducer and activator of transcription 1, 91kDa	DKFZp686B04100, ISGF-3, STAT91	NM_007315
GRIN1	Glutamate receptor, ionotropic, N-methyl D-aspartate 1	NMDA1, NMDAR1, NR1	NM_007327
HSP90AB1	Heat shock protein 90kDa alpha (cytosolic), class B member 1	D6S182, FLJ26984, HSP90-BETA, HSP90B, HSPC2, HSPCB	NM_007355
MTF2	Metal response element binding transcription factor 2	M96, PCL2, RP5-976O13.1, dJ976O13.2	NM_007358
NID2	Nidogen 2 (osteonidogen)	NID-2	NM_007361
NONO	Non-POU domain containing, octamer-binding	NMT55, NRB54, P54, P54NRB	NM_007363
ICOS	Inducible T-cell co-stimulator	AILIM, CD278, CVID1, MGC39850	NM_012092
CASP14	Caspase 14, apoptosis-related cysteine peptidase	MGC119078, MGC119079	NM_012114
CBX5	Chromobox homolog 5	HP1, HP1A	NM_012117
FOXD3	Forkhead box D3	AIS1, Genesis, HFH2	NM_012183
MUTYH	MutY homolog (E. coli)	CYP2C, MGC4416, MYH	NM_012222
RYBP	RING1 and YY1 binding protein	AAP1, DEDAF, YEAF1	NM_012234
SCMH1	Sex comb on midleg homolog 1 (Drosophila)	Scml3	NM_012236
SIRT2	Sirtuin 2	FLJ35621, FLJ37491, SIR2, SIR2L, SIR2L2	NM_012237
SIRT1	Sirtuin 1	SIR2L1	NM_012238
DKK1	Dickkopf homolog 1 (Xenopus laevis)	DKK-1, SK	NM_012242
HEY1	Hairy/enhancer-of-split related with YRPW motif 1	BHLHb31, CHF2, HERP2, HESR1, HRT-1, MGC1274, OAF1	NM_012258
HEY2	Hairy/enhancer-of-split related with YRPW motif 2	CHF1, GRIDLOCK, GRL, HERP1, HESR2, HRT2, MGC10720, bHLHb32	NM_012259
LDOC1	Leucine zipper, down-regulated in cancer 1	BCUR1, Mar7, Mart7	NM_012317
NFATC2	Nuclear factor of activated T-cells, cytoplasmic, calcineurin-dependent 2	NFAT1, NFATP	NM_012340
PICK1	Protein interacting with PRKCA 1	MGC15204, PICK, PRKCABP	NM_012407
RPL13A	Ribosomal protein L13a	L13A, TSTA1	NM_012423
STAT5B	Signal transducer and activator of transcription 5B	STAT5	NM_012448
TINF2	TERF1 (TRF1)-interacting nuclear factor 2	TIN2	NM_012461
VPS4A	Vacuolar protein sorting 4 homolog A (S. cerevisiae)	FLJ22197, SKD1, SKD1A, SKD2, VPS4, VPS4-1	NM_013245
ZNF215	Zinc finger protein 215	BAZ-2, BAZ2, ZKSCAN11	NM_013250
TBK1	TANK-binding kinase 1	FLJ11330, NAK, T2K	NM_013254
PYCARD	PYD and CARD domain containing	ASC, CARD5, MGC10332, TMS, TMS-1, TMS1	NM_013258
POLL	Polymerase (DNA directed), lambda	BETAN, FLJ46002, POLKAPPA	NM_013274
IL17C	Interleukin 17C	CX2, IL-17C, IL-21, MGC126884, MGC138401	NM_013278
SLC30A4	Solute carrier family 30 (zinc transporter), member 4	ZNT4	NM_013309
BLNK	B-cell linker	AGM4, BASH, BLNK-S, LY57, MGC111051, SLP-65, SLP65	NM_013314
TBX21	T-box 21	T-PET, T-bet, TBET, TBLYM	NM_013351
PNMA3	Paraneoplastic antigen MA3	MA3, MA5, MGC132756, MGC132758	NM_013364
ANAPC2	Anaphase promoting complex subunit 2	APC2, RP11-350O14.5	NM_013366
DNMT3L	DNA (cytosine-5-)-methyltransferase 3-like	MGC1090	NM_013369
SERTAD1	SERTA domain containing 1	SEI1, TRIP-Br1	NM_013376
NRG1	Neuregulin 1	ARIA, GGF, GGF2, HGL, HRG, HRG1, HRGA, MST131, NDF, SMDF	NM_013957
FOXP3	Forkhead box P3	AIID, DIETER, IPEX, MGC141961, MGC141963, PIDX, XPID	NM_014009
CD274	CD274 molecule	B7-H, B7H1, MGC142294, MGC142296, PD-L1, PDCD1L1, PDCD1LG1, PDL1	NM_014143
FXYD5	FXYD domain containing ion transport regulator 5	DYSAD, IWU1, KCT1, OIT2, PRO6241, RIC	NM_014164
CD5	CD5 molecule	LEU1, T1	NM_014207
ETV2	Ets variant 2	ER71, ETSRP71, MGC129834, MGC129835	NM_014209
PPP2R1A	Protein phosphatase 2, regulatory subunit A, alpha	MGC786, PP2A-Aalpha, PP2AAALPHA, PR65A	NM_014225
RAGE	Renal tumor antigen	MOK, RAGE-1, RAGE1	NM_014226
NR2E3	Nuclear receptor subfamily 2, group E, member 3	ESCS, MGC49976, PNR, RNR, RP37, rd7	NM_014249
ODZ1	Odz, odd Oz/ten-m homolog 1 (Drosophila)	ODZ3, TEN-M1, TNM, TNM1	NM_014253
SMUG1	Single-strand-selective monofunctional uracil-DNA glycosylase 1	FDG, HMUDG, MGC104370, UNG3	NM_014311
DDX58	DEAD (Asp-Glu-Ala-Asp) box polypeptide 58	DKFZp434J1111, DKFZp686N19181, FLJ13599, RIG-I	NM_014314
EDC4	Enhancer of mRNA decapping 4	Ge-1, HEDLS, RCD-8	NM_014329
PPP1R15A	Protein phosphatase 1, regulatory (inhibitor) subunit 15A	GADD34	NM_014330
CADM1	Cell adhesion molecule 1	BL2, DKFZp686F1789, IGSF4, IGSF4A, MGC149785, MGC51880, NECL2, Necl-2, RA175, ST17, SYNCAM, TSLC1, sTSLC-1, sgIGSF, synCAM1	NM_014333
IL17RA	Interleukin 17 receptor A	CD217, CDw217, FLJ32274, FLJ36453, IL-17RA, IL17R, MGC10262, hIL-17R	NM_014339
MLH3	MutL homolog 3 (E. coli)	HNPCC7, MGC138372	NM_014381
LAT	Linker for activation of T cells	LAT1, pp36	NM_014387
BBC3	BCL2 binding component 3	FLJ42994, JFY1, PUMA	NM_014417
DKK2	Dickkopf homolog 2 (Xenopus laevis)	DKK-2	NM_014421
CIDEB	Cell death-inducing DFFA-like effector b	-	NM_014430
TNFRSF21	Tumor necrosis factor receptor superfamily, member 21	BM-018, DR6, MGC31965	NM_014452
APEX2	APEX nuclease (apurinic/apyrimidinic endonuclease) 2	APE2, APEXL2, XTH2	NM_014481
HTATSF1	HIV-1 Tat specific factor 1	TAT-SF1, dJ196E23.2	NM_014500
CNOT3	CCR4-NOT transcription complex, subunit 3	KIAA0691, LENG2, NOT3, NOT3H	NM_014516
ZNF232	Zinc finger protein 232	ZSCAN11	NM_014519
ZKSCAN5	Zinc finger with KRAB and SCAN domains 5	FLJ39233, KIAA1015, MGC33710, ZFP95, ZNF914	NM_014569
HEYL	Hairy/enhancer-of-split related with YRPW motif-like	HEY3, HRT3, MGC12623, bHLHb33	NM_014571
SOX8	SRY (sex determining region Y)-box 8	MGC24837	NM_014587
CXXC1	CXXC finger protein 1	2410002I16Rik, 5830420C16Rik, CFP1, CGBP, HsT2645, PCCX1, PHF18, SPP1, ZCGPC1, hCGBP	NM_014593
S100A6	S100 calcium binding protein A6	2A9, 5B10, CABP, CACY, PRA	NM_014624
NPHS2	Nephrosis 2, idiopathic, steroid-resistant (podocin)	PDCN, SRN1	NM_014625
SH3PXD2A	SH3 and PX domains 2A	FISH, SH3MD1, TSK5	NM_014631
VGLL4	Vestigial like 4 (Drosophila)	KIAA0121, VGL-4	NM_014667
KNTC1	Kinetochore associated 1	FLJ36151, KIAA0166, ROD	NM_014708
SLK	STE20-like kinase	KIAA0204, LOSK, MGC133067, STK2, bA16H23.1, se20-9	NM_014720
MLL4	Myeloid/lymphoid or mixed-lineage leukemia 4	HRX2, KIAA0304, MLL2, TRX2, WBP7	NM_014727
TOX	Thymocyte selection-associated high mobility group box	KIAA0808, TOX1	NM_014729
MTSS1	Metastasis suppressor 1	DKFZp781P2223, FLJ44694, KIAA0429, MIM, MIMA, MIMB	NM_014751
ZHX2	Zinc fingers and homeoboxes 2	AFR1, KIAA0854, RAF	NM_014943
PEG10	Paternally expressed 10	EDR, HB-1, KIAA1051, MEF3L, Mar2, Mart2, RGAG3	NM_015068
TAB2	TGF-beta activated kinase 1/MAP3K7 binding protein 2	CHTD2, FLJ21885, KIAA0733, MAP3K7IP2	NM_015093
ARC	Activity-regulated cytoskeleton-associated protein	Arg3.1, KIAA0278	NM_015193
CYLD	Cylindromatosis (turban tumor syndrome)	CDMT, CYLD1, CYLDI, EAC, FLJ20180, FLJ31664, FLJ78684, KIAA0849, MFT, MFT1, SBS, TEM, USPL2	NM_015247
ICOSLG	Inducible T-cell co-stimulator ligand	B7-H2, B7H2, B7RP-1, B7RP1, CD275, GL50, ICOS-L, ICOSL, KIAA0653, LICOS	NM_015259
ASXL1	Additional sex combs like 1 (Drosophila)	KIAA0978, MGC117280, MGC71111	NM_015338
TTC9	Tetratricopeptide repeat domain 9	KIAA0227, TTC9A	NM_015351
LY96	Lymphocyte antigen 96	ESOP-1, MD-2, MD2, ly-96	NM_015364
PANX1	Pannexin 1	MGC21309, MRS1, PX1, UNQ2529	NM_015368
BRMS1	Breast cancer metastasis suppressor 1	DKFZp564A063	NM_015399
POT1	Protection of telomeres 1 homolog (S. pombe)	DKFZp586D211, HPOT1	NM_015450
DAK	Dihydroxyacetone kinase 2 homolog (S. cerevisiae)	DKFZp586B1621, MGC5621, NET45	NM_015533
EPC2	Enhancer of polycomb homolog 2 (Drosophila)	DKFZp566F2124, EPC-LIKE	NM_015630
G0S2	G0/G1switch 2	RP1-28O10.2	NM_015714
CD207	CD207 molecule, langerin	CLEC4K	NM_015717
FGFR1	Fibroblast growth factor receptor 1	BFGFR, CD331, CEK, FGFBR, FGFR-1, FLG, FLJ99988, FLT-2, FLT2, HBGFR, KAL2, N-SAM, OGD, bFGF-R-1	NM_015850
PPARG	Peroxisome proliferator-activated receptor gamma	CIMT1, GLM1, NR1C3, PPARG1, PPARG2, PPARgamma	NM_015869
ZBTB7B	Zinc finger and BTB domain containing 7B	DKFZp686G01254, THPOK, ZBTB15, ZFP67, ZNF857B, c-Krox, hcKrox	NM_015872
DKK3	Dickkopf homolog 3 (Xenopus laevis)	REIC, RIG	NM_015881
TRIM33	Tripartite motif containing 33	ECTO, FLJ32925, PTC7, RFG7, TF1G, TIF1G, TIF1GAMMA, TIFGAMMA	NM_015906
CAMK2A	Calcium/calmodulin-dependent protein kinase II alpha	CAMKA, KIAA0968	NM_015981
C1QA	Complement component 1, q subcomponent, A chain	-	NM_015991
CNR1	Cannabinoid receptor 1 (brain)	CANN6, CB-R, CB1, CB1A, CB1K5, CB1R, CNR	NM_016083
RASD1	RAS, dexamethasone-induced 1	AGS1, DEXRAS1, MGC:26290	NM_016084
IRAK4	Interleukin-1 receptor-associated kinase 4	IPD1, NY-REN-64, REN64	NM_016123
TMEM66	Transmembrane protein 66	FLJ22274, FOAP-7, MGC8721, XTP3	NM_016127
ASB2	Ankyrin repeat and SOCS box containing 2	ASB-2, MGC40044	NM_016150
GDF2	Growth differentiation factor 2	BMP-9, BMP9	NM_016204
IL1RL1	Interleukin 1 receptor-like 1	DER4, FIT-1, IL33R, MGC32623, ST2, ST2L, ST2V, T1	NM_016232
BIRC6	Baculoviral IAP repeat containing 6	APOLLON, BRUCE, FLJ13726, FLJ13786, KIAA1289	NM_016252
IKZF2	IKAROS family zinc finger 2 (Helios)	HELIOS, MGC34330, ZNF1A2, ZNFN1A2	NM_016260
ZNF274	Zinc finger protein 274	DKFZp686K08243, FLJ37843, HFB101, ZF2, ZKSCAN19	NM_016324
GHRL	Ghrelin/obestatin prepropeptide	MTLRP	NM_016362
WWOX	WW domain containing oxidoreductase	D16S432E, FOR, FRA16D, HHCMA56, PRO0128, SDR41C1, WOX1	NM_016373
TREX1	Three prime repair exonuclease 1	AGS1, CRV, DKFZp434J0310, DRN3, HERNS	NM_016381
CDK5RAP1	CDK5 regulatory subunit associated protein 1	C20orf34, C42, CDK5RAP1.3, CDK5RAP1.4, CGI-05, HSPC167	NM_016408
GTSE1	G-2 and S-phase expressed 1	B99	NM_016426
RTEL1	Regulator of telomere elongation helicase 1	C20orf41, DKFZp434C013, KIAA1088, NHL, RTEL, bK3184A7.3	NM_016434
SIRT6	Sirtuin 6	SIR2L6	NM_016539
SCAND1	SCAN domain containing 1	RAZ1, SDP1	NM_016558
BFAR	Bifunctional apoptosis regulator	BAR, RNF47	NM_016561
TLR7	Toll-like receptor 7	-	NM_016562
BCCIP	BRCA2 and CDKN1A interacting protein	TOK-1, TOK1	NM_016567
TBX3	T-box 3	TBX3-ISO, UMS, XHL	NM_016569
IL23A	Interleukin 23, alpha subunit p19	IL-23, IL-23A, IL23P19, MGC79388, P19, SGRF	NM_016584
LARP7	La ribonucleoprotein domain family, member 7	DKFZp564K112, MGC104360, PIP7S	NM_016648
PAX5	Paired box 5	BSAP	NM_016734
DLL3	Delta-like 3 (Drosophila)	SCDO1	NM_016941
PARD6A	Par-6 partitioning defective 6 homolog alpha (C. elegans)	PAR-6A, PAR6, PAR6C, PAR6alpha, TAX40, TIP-40	NM_016948
TLR9	Toll-like receptor 9	CD289	NM_017442
TERF1	Telomeric repeat binding factor (NIMA-interacting) 1	FLJ41416, PIN2, TRBF1, TRF, TRF1, hTRF1-AS, t-TRF1	NM_017489
ARID1B	AT rich interactive domain 1B (SWI1-like)	6A3-5, BAF250B, BRIGHT, DAN15, ELD, OSA1, KIAA1235, OSA2, P250R	NM_017519
INO80	INO80 homolog (S. cerevisiae)	INO80A, INOC1, hINO80	NM_017553
SMG6	Smg-6 homolog, nonsense mediated mRNA decay factor (C. elegans)	C17orf31, EST1A, KIAA0732, SMG-6	NM_017575
MIOX	Myo-inositol oxygenase	ALDRL6, MGC90217	NM_017584
WDR5	WD repeat domain 5	BIG-3, SWD3	NM_017588
NOTCH1	Notch 1	TAN1, hN1	NM_017617
MBTD1	Mbt domain containing 1	FLJ20055, FLJ42067, MGC126785, SA49P01	NM_017643
INO80D	INO80 complex subunit D	FLJ20309	NM_017759
CHD7	Chromodomain helicase DNA binding protein 7	FLJ20357, FLJ20361, IS3, KAL5, KIAA1416	NM_017780
ZNF434	Zinc finger protein 434	FLJ20417, FLJ31901, MGC4179, ZSCAN32	NM_017810
NHP2	NHP2 ribonucleoprotein homolog (yeast)	NHP2P, NOLA2	NM_017838
PINX1	PIN2/TERF1 interacting, telomerase inhibitor 1	FLJ20565, LPTL, LPTS, MGC8850	NM_017884
ZNF446	Zinc finger protein 446	FLJ20626, ZKSCAN20, ZSCAN30	NM_017908
NODAL	Nodal homolog (mouse)	MGC138230	NM_018055
WRAP53	WD repeat containing, antisense to TP53	FLJ10385, TCAB1, WDR79	NM_018081
RIF1	RAP1 interacting factor homolog (yeast)	DKFZp434D1026, DKFZp781N1478, FLJ12870	NM_018151
PBRM1	Polybromo 1	BAF180, MGC156155, MGC156156, PB1	NM_018165
DPPA4	Developmental pluripotency associated 4	2410091M23Rik, FLJ10713	NM_018189
PNMAL1	PNMA-like 1	FLJ10781	NM_018215
NEIL3	Nei endonuclease VIII-like 3 (E. coli)	FGP2, FLJ10858, FPG2, NEI3, hFPG2, hNEI3	NM_018248
CDK5RAP2	CDK5 regulatory subunit associated protein 2	C48, Cep215, DKFZp686B1070, DKFZp686D1070, KIAA1633, MCPH3	NM_018249
PCMTD2	Protein-L-isoaspartate (D-aspartate) O-methyltransferase domain containing 2	C20orf36, FLJ10883, KIAA0835, KIAA1050	NM_018257
ASXL2	Additional sex combs like 2 (Drosophila)	ASXH2, DKFZp686C1968, FLJ10898, KIAA1685	NM_018263
ZNF444	Zinc finger protein 444	EZF-2, EZF2, FLJ11137, ZSCAN17	NM_018337
CHST11	Carbohydrate (chondroitin 4) sulfotransferase 11	C4ST, C4ST-1, C4ST1, DKFZp667A035, FLJ41682, HSA269537	NM_018413
PAG1	Phosphoprotein associated with glycosphingolipid microdomains 1	CBP, FLJ37858, MGC138364, PAG	NM_018440
LRP1B	Low density lipoprotein receptor-related protein 1B	LRP-DIT, LRPDIT	NM_018557
TNFRSF19	Tumor necrosis factor receptor superfamily, member 19	TAJ, TAJ-alpha, TRADE, TROY	NM_018647
NOP10	NOP10 ribonucleoprotein homolog (yeast)	MGC70651, NOLA3, NOP10P	NM_018648
ZNF167	Zinc finger protein 167	FLJ12738, ZFP, ZKSCAN7, ZNF448, ZNF64	NM_018651
MESP1	Mesoderm posterior 1 homolog (mouse)	MGC10676, bHLHc5	NM_018670
IL17RB	Interleukin 17 receptor B	CRL4, EVI27, IL17BR, IL17RH1, MGC5245	NM_018725
CYCS	Cytochrome c, somatic	CYC, HCS, THC4	NM_018947
HOXA10	Homeobox A10	HOX1, HOX1.8, HOX1H, MGC12859, PL	NM_018951
TERF2IP	Telomeric repeat binding factor 2, interacting protein	DRIP5, RAP1	NM_018975
GAR1	GAR1 ribonucleoprotein homolog (yeast)	NOLA1	NM_018983
TOLLIP	Toll interacting protein	FLJ33531, IL-1RAcPIP	NM_019009
DLL4	Delta-like 4 (Drosophila)	MGC126344, hdelta2	NM_019074
PAF1	Paf1, RNA polymerase II associated factor, homolog (S. cerevisiae)	F23149_1, FLJ11123, PD2	NM_019088
HOXA5	Homeobox A5	HOX1, HOX1.3, HOX1C, MGC9376	NM_019102
ZKSCAN4	Zinc finger with KRAB and SCAN domains 4	FLJ32136, P1P373C6, ZNF307, ZNF427, p373c6.1	NM_019110
PARD3	Par-3 partitioning defective 3 homolog (C. elegans)	ASIP, Baz, Bazooka, FLJ21015, PAR3, PAR3alpha, PARD3A, SE2-5L16, SE2-5LT1, SE2-5T2	NM_019619
RPRM	Reprimo, TP53 dependent G2 arrest mediator candidate	FLJ90327, REPRIMO	NM_019845
DIABLO	Diablo, IAP-binding mitochondrial protein	DIABLO-S, FLJ10537, FLJ25049, SMAC, SMAC3	NM_019887
RAD18	RAD18 homolog (S. cerevisiae)	RNF73	NM_020165
XAB2	XPA binding protein 2	DKFZp762C1015, HCNP, HCRN, NTC90, SYF1	NM_020196
SLC17A7	Solute carrier family 17 (sodium-dependent inorganic phosphate cotransporter), member 7	BNPI, VGLUT1	NM_020309
CXCR7	Chemokine (C-X-C motif) receptor 7	CMKOR1, GPR159, RDC1	NM_020311
SLC17A6	Solute carrier family 17 (sodium-dependent inorganic phosphate cotransporter), member 6	DNPI, VGLUT2	NM_020346
BCL2L10	BCL2-like 10 (apoptosis facilitator)	BCL-B, Boo, Diva, MGC129810, MGC129811	NM_020396
SALL4	Sal-like 4 (Drosophila)	DRRS, HSAL4, MGC133050, ZNF797, dJ1112F19.1	NM_020436
THAP11	THAP domain containing 11	CTG-B43a, CTG-B45d, RONIN	NM_020457
IL22	Interleukin 22	IL-21, IL-22, IL-D110, IL-TIF, ILTIF, MGC79382, MGC79384, TIFIL-23, TIFa, zcyto18	NM_020525
NFKBIA	Nuclear factor of kappa light polypeptide gene enhancer in B-cells inhibitor, alpha	IKBA, MAD-3, NFKBI	NM_020529
OSM	Oncostatin M	MGC20461	NM_020530
RET	Ret proto-oncogene	CDHF12, CDHR16, HSCR1, MEN2A, MEN2B, MTC1, PTC, RET-ELE1, RET51	NM_020630
GDF3	Growth differentiation factor 3	KFS3, MCOP7, MCOPCB6	NM_020634
CBX8	Chromobox homolog 8	PC3, RC1	NM_020649
ZNF287	Zinc finger protein 287	MGC126536, MGC141923, ZKSCAN13	NM_020653
AICDA	Activation-induced cytidine deaminase	AID, ARP2, CDA2, HIGM2	NM_020661
MAVS	Mitochondrial antiviral signaling protein	CARDIF, DKFZp547C224, DKFZp666M015, FLJ27482, FLJ31698, FLJ35386, FLJ38051, FLJ41962, IPS-1, IPS1, KIAA1271, MGC3260, VISA	NM_020746
RGAG1	Retrotransposon gag domain containing 1	KIAA1318, MAR9, MART9, MGC142230	NM_020769
KIF17	Kinesin family member 17	KIAA1405, KIF17B, KIF3X	NM_020816
DTX2	Deltex homolog 2 (Drosophila)	KIAA1528, MGC71098, RNF58	NM_020892
TRPM3	Transient receptor potential cation channel, subfamily M, member 3	GON-2, LTRPC3, MLSN2	NM_020952
MOV10	Mov10, Moloney leukemia virus 10, homolog (mouse)	DKFZp667O1423, FLJ32791, KIAA1631, fSAP113, gb110	NM_020963
CHAT	Choline O-acetyltransferase	CHOACTASE, CMS1A, CMS1A2	NM_020985
NR2F2	Nuclear receptor subfamily 2, group F, member 2	ARP1, COUPTFB, COUPTFII, MGC117452, NR2F1, SVP40, TFCOUP2	NM_021005
UBC	Ubiquitin C	HMG20	NM_021009
TLX3	T-cell leukemia homeobox 3	HOX11L2, MGC29804, RNX	NM_021025
DHH	Desert hedgehog	HHG-3, MGC35145	NM_021044
NEFH	Neurofilament, heavy polypeptide	NFH	NM_021076
KAT2A	K(lysine) acetyltransferase 2A	GCN5, GCN5L2, MGC102791, PCAF-b, hGCN5	NM_021078
ADCY1	Adenylate cyclase 1 (brain)	AC1	NM_021116
PPIA	Peptidylprolyl isomerase A (cyclophilin A)	CYPA, CYPH, MGC117158, MGC12404, MGC23397	NM_021130
RNASEL	Ribonuclease L (2',5'-oligoisoadenylate synthetase-dependent)	DKFZp781D08126, MGC104972, MGC133329, PRCA1, RNS4	NM_021133
TRAF2	TNF receptor-associated factor 2	MGC:45012, TRAP, TRAP3	NM_021138
XRCC5	X-ray repair complementing defective repair in Chinese hamster cells 5 (double-strand-break rejoining)	FLJ39089, KARP-1, KARP1, KU80, KUB2, Ku86, NFIV	NM_021141
CCNO	Cyclin O	CCNU, FLJ22422, UDG2, UNG2	NM_021147
GRIP1	Glutamate receptor interacting protein 1	GRIP	NM_021150
CD209	CD209 molecule	CDSIGN, CLEC4L, DC-SIGN, DC-SIGN1, MGC129965	NM_021155
NLRC4	NLR family, CARD domain containing 4	CARD12, CLAN, CLAN1, CLANA, CLANB, CLANC, CLAND, CLR2.1, IPAF	NM_021209
CARD18	Caspase recruitment domain family, member 18	ICEBERG, UNQ5804, pseudo-ICE	NM_021571
FCGR2A	Fc fragment of IgG, low affinity IIa, receptor (CD32)	CD32, CD32A, CDw32, FCG2, FCGR2, FCGR2A1, FcGR, IGFR2, MGC23887, MGC30032	NM_021642
ZNF500	Zinc finger protein 500	ZKSCAN18	NM_021646
TICAM2	Toll-like receptor adaptor molecule 2	MGC129876, MGC129877, TICAM-2, TIRAP3, TIRP, TRAM	NM_021649
OTX2	Orthodenticle homeobox 2	MCOPS5, MGC45000	NM_021728
FOXA2	Forkhead box A2	HNF3B, MGC19807, TCF3B	NM_021784
IL21	Interleukin 21	IL-21, Za11	NM_021803
APOBEC3G	Apolipoprotein B mRNA editing enzyme, catalytic polypeptide-like 3G	ARCD, ARP-9, ARP9, CEM-15, CEM15, FLJ12740, bK150C2.7, dJ494G10.1	NM_021822
UCP1	Uncoupling protein 1 (mitochondrial, proton carrier)	SLC25A7, UCP	NM_021833
PROK2	Prokineticin 2	BV8, KAL4, MIT1, PK2	NM_021935
MS4A1	Membrane-spanning 4-domains, subfamily A, member 1	B1, Bp35, CD20, CVID5, LEU-16, MGC3969, MS4A2, S7	NM_021950
MCL1	Myeloid cell leukemia sequence 1 (BCL2-related)	BCL2L3, EAT, MCL1-ES, MCL1L, MCL1S, MGC104264, MGC1839, Mcl-1, TM, bcl2-L-3, mcl1, EAT	NM_021960
TCL1A	T-cell leukemia/lymphoma 1A	TCL1	NM_021966
SPHK1	Sphingosine kinase 1	SPHK	NM_021972
RELA	V-rel reticuloendotheliosis viral oncogene homolog A (avian)	MGC131774, NFKB3, p65	NM_021975
CXCL16	Chemokine (C-X-C motif) ligand 16	CXCLG16, SR-PSOX, SRPSOX	NM_022059
TP53AIP1	Tumor protein p53 regulated apoptosis inducing protein 1	P53AIP1	NM_022112
PERP	PERP, TP53 apoptosis effector	KCP1, KRTCAP1, PIGPC1, RP3-496H19.1, THW, dJ496H19.1	NM_022121
SMOC2	SPARC related modular calcium binding 2	MST117, MSTP117, MSTP140, SMAP2, bA270C4A.1, bA37D8.1, dJ421D16.1	NM_022138
MOAP1	Modulator of apoptosis 1	MAP-1, PNMA4	NM_022151
NOD2	Nucleotide-binding oligomerization domain containing 2	ACUG, BLAU, CARD15, CD, CLR16.3, IBD1, NLRC2, NOD2B, PSORAS1	NM_022162
IFIH1	Interferon induced with helicase C domain 1	Hlcd, IDDM19, MDA-5, MDA5, MGC133047	NM_022168
MMS19	MMS19 nucleotide excision repair homolog (S. cerevisiae)	FLJ34167, FLJ95146, MET18, MGC99604, MMS19L, hMMS19	NM_022362
SOX17	SRY (sex determining region Y)-box 17	FLJ22252, VUR3	NM_022454
AZI2	5-azacytidine induced 2	AZ2, NAP1, TILP	NM_022461
DCLRE1C	DNA cross-link repair 1C	A-SCID, DCLREC1C, FLJ11360, FLJ36438, RS-SCID, SCIDA, SNM1C, hSNM1C	NM_022487
DNMT3A	DNA (cytosine-5-)-methyltransferase 3 alpha	DNMT3A2, M.HsaIIIA	NM_022552
CLEC7A	C-type lectin domain family 7, member A	BGR, CANDF4, CLECSF12, DECTIN1	NM_022570
IL25	Interleukin 25	IL17E	NM_022789
CTBP2	C-terminal binding protein 2	-	NM_022802
DCLRE1B	DNA cross-link repair 1B	APOLLO, DKFZp686C24187, FLJ12810, FLJ13998, SNM1B, SNMIB	NM_022836
MYH11	Myosin, heavy chain 11, smooth muscle	AAT4, DKFZp686D10126, DKFZp686D19237, FAA4, FLJ35232, MGC126726, MGC32963, SMHC, SMMHC	NM_022844
BCL11B	B-cell CLL/lymphoma 11B (zinc finger protein)	CTIP-2, CTIP2, RIT1, ZNF856B, hRIT1-alpha	NM_022898
ACD	Adrenocortical dysplasia homolog (mouse)	PIP1, PTOP, TINT1, TPP1	NM_022914
ZSCAN18	Zinc finger and SCAN domain containing 18	DKFZp586B1122, FLJ12895, FLJ38919, FLJ44152, MGC2427, MGC4074, MGC8682, ZNF447	NM_023926
IFNA1	Interferon, alpha 1	IFL, IFN, IFN-ALPHA, IFN-alphaD, IFNA13, IFNA@, MGC138207, MGC138505, MGC138507	NM_024013
NEUROG2	Neurogenin 2	Atoh4, MGC46562, Math4A, NGN2, bHLHa8, ngn-2	NM_024019
DHX58	DEXH (Asp-Glu-X-His) box polypeptide 58	D11LGP2, D11lgp2e, LGP2	NM_024119
ZSCAN5A	Zinc finger and SCAN domain containing 5A	MGC4161, ZNF495, ZSCAN5	NM_024303
IRX3	Iroquois homeobox 3	FLJ99187, IRX-1, IRXB1	NM_024336
NOTCH2	Notch 2	AGS2, hN2	NM_024408
ZKSCAN3	Zinc finger with KRAB and SCAN domains 3	FLJ33906, KIAA0426, ZF47, ZFP306, ZNF306, ZNF309, ZSCAN13, Zfp47, dJ874C20.1, dJ874C20.1., zfp-47	NM_024493
PRDM14	PR domain containing 14	MGC59730, PFM11	NM_024504
FAM65A	Family with sequence similarity 65, member A	FLJ13725, KIAA1930	NM_024519
NEIL1	Nei endonuclease VIII-like 1 (E. coli)	FLJ22402, FPG1, NEI1, hFPG1	NM_024608
NLRX1	NLR family member X1	CLR11.3, DLNB26, FLJ21478, MGC131937, MGC21025, NOD26, NOD5, NOD9	NM_024618
C22orf29	Chromosome 22 Open Reading Frame 29	FLJ21125, BH3-Only Protein	NM_024627
LIN28A	Lin-28 homolog A (C. elegans)	CSDD1, FLJ12457, LIN-28, LIN28, ZCCHC1	NM_024674
ASB13	Ankyrin repeat and SOCS box containing 13	FLJ13134, MGC19879	NM_024701
BAALC	Brain and acute leukemia, cytoplasmic	FLJ12015	NM_024812
NANOG	Nanog homeobox	-	NM_024865
OBFC1	Oligonucleotide/oligosaccharide-binding fold containing 1	AAF-44, AAF44, FLJ22559, RP11-541N10.2, RPA-32, STN1, bA541N10.2	NM_024928
PHC3	Polyhomeotic homolog 3 (Drosophila)	DKFZp313K1221, EDR3, FLJ12729, FLJ12967, HPH3, MGC88144	NM_024947
PIF1	PIF1 5'-to-3' DNA helicase homolog (S. cerevisiae)	C15orf20, PIF	NM_025049
MUS81	MUS81 endonuclease homolog (S. cerevisiae)	FLJ21012, FLJ44872, SLX3	NM_025128
SUN1	Sad1 and UNC84 domain containing 1	FLJ12407, KIAA0810, MGC176649, UNC84A	NM_025154
EPC1	Enhancer of polycomb homolog 1 (Drosophila)	DKFZp781P2312, Epl1	NM_025209
ZSCAN16	Zinc finger and SCAN domain containing 16	FLJ22191, ZNF392, ZNF435, dJ265C24.3	NM_025231
TNKS2	Tankyrase, TRF1-interacting ankyrin-related ADP-ribose polymerase 2	PARP-5b, PARP-5c, PARP5B, PARP5C, TANK2, TNKL, pART6	NM_025235
CD276	CD276 molecule	4Ig-B7-H3, B7-H3, B7H3	NM_025240
COL18A1	Collagen, type XVIII, alpha 1	FLJ27325, FLJ34914, KNO, KNO1, KS, MGC74745	NM_030582
ASXL3	Additional sex combs like 3 (Drosophila)	KIAA1713	NM_030632
HOXA3	Homeobox A3	HOX1, HOX1E, MGC10155	NM_030661
ZBP1	Z-DNA binding protein 1	C20orf183, DAI, DLM-1, DLM1	NM_030776
INO80B	INO80 complex subunit B	HMGA1L4, HMGIYL4, IES2, PAP-1BP, PAPA-1, ZNHIT4, hIes2	NM_031288
SOX7	SRY (sex determining region Y)-box 7	MGC10895	NM_031439
SESN2	Sestrin 2	DKFZp761M0212, DKFZp761M02121, HI95, SES2, SEST2	NM_031459
L3MBTL2	L(3)mbt-like 2 (Drosophila)	H-l(3)mbt-l, L3MBT	NM_031488
MIXL1	Mix paired-like homeobox	MGC138179, MILD1, MIX, MIXL	NM_031944
CCNB1	Cyclin B1	CCNB	NM_031966
CCDC8	Coiled-coil domain containing 8	DKFZp564K0322	NM_032040
BRIP1	BRCA1 interacting protein C-terminal helicase 1	BACH1, FANCJ, FLJ90232, MGC126521, MGC126523, OF	NM_032043
ZNF394	Zinc finger protein 394	FLJ12298, ZKSCAN14	NM_032164
KAT8	K(lysine) acetyltransferase 8	FLJ14040, MOF, MYST1, hMOF	NM_032188
NLRC5	NLR family, CARD domain containing 5	CLR16.1, FLJ21709, FLJ39711, NOD27, NOD4	NM_032206
LDOC1L	Leucine zipper, down-regulated in cancer 1-like	DKFZp761O17121, Mar6, Mart6, dJ1033E15.2	NM_032287
ZNF397	Zinc finger protein 397	MGC13250, ZNF47, ZSCAN15	NM_032347
PCGF5	Polycomb group ring finger 5	MGC16202, RNF159	NM_032373
AKT1S1	AKT1 substrate 1 (proline-rich)	Lobe, MGC2865, PRAS40	NM_032375
SLX4	SLX4 structure-specific endonuclease subunit homolog (S. cerevisiae)	BTBD12, FANCP, KIAA1784, KIAA1987, MUS312	NM_032444
PGBD1	PiggyBac transposable element derived 1	HUCEP-4, SCAND4, dJ874C20.4	NM_032507
KISS1R	KISS1 receptor	AXOR12, GPR54, HOT7T175	NM_032551
DGAT2	Diacylglycerol O-acyltransferase 2	DKFZp686A15125, GS1999FULL	NM_032564
CARD6	Caspase recruitment domain family, member 6	CINCIN1	NM_032587
KDM2B	Lysine (K)-specific demethylase 2B	CXXC2, FBXL10, Fbl10, JHDM1B, PCCX2	NM_032590
GATA2	GATA binding protein 2	FLJ45948, MGC2306, NFE1B	NM_032638
CBX2	Chromobox homolog 2	CDCA6, M33, MGC10561	NM_032647
PCGF1	Polycomb group ring finger 1	2010002K04Rik, FLJ43754, MGC10882, NSPC1, RNF3A-2, RNF68	NM_032673
IL17RC	Interleukin 17 receptor C	FLJ95963, FLJ96005, IL17-RL, IL17RL, MGC10763	NM_032732
ZNF496	Zinc finger protein 496	MGC15548, NIZP1, ZKSCAN17	NM_032752
HAVCR2	Hepatitis A virus cellular receptor 2	FLJ14428, KIM-3, TIM3, TIMD3, Tim-3	NM_032782
ZSCAN10	Zinc finger and SCAN domain containing 10	FLJ14549, ZNF206	NM_032805
PNMA6A	Paraneoplastic antigen like 6A	MA6, MGC15827, PNMA6	NM_032882
CCL15	Chemokine (C-C motif) ligand 15	HCC-2, HMRP-2B, LKN-1, LKN1, MIP-1D, MIP-5, MRP-2B, NCC-3, NCC3, SCYA15, SCYL3, SY15	NM_032965
CASP2	Caspase 2, apoptosis-related cysteine peptidase	CASP-2, ICH1, NEDD-2, NEDD2	NM_032982
CASP6	Caspase 6, apoptosis-related cysteine peptidase	MCH2	NM_032992
NLRP1	NLR family, pyrin domain containing 1	CARD7, CLR17.1, DEFCAP, DEFCAP-L, S, DKFZp586O1822, KIAA0926, NAC, NALP1, PP1044, SLEV1, VAMAS1	NM_033004
TRIM5	Tripartite motif containing 5	RNF88, TRIM5alpha	NM_033093
TRIM15	Tripartite motif containing 15	RNF93, ZNF178, ZNFB7	NM_033229
PML	Promyelocytic leukemia	MYL, PP8675, RNF71, TRIM19	NM_033238
PPP1R14A	Protein phosphatase 1, regulatory (inhibitor) subunit 14A	CPI-17, CPI17, PPP1INL	NM_033256
XRCC6BP1	XRCC6 binding protein 1	KUB3, MGC134817, MGC134818	NM_033276
TP53INP1	Tumor protein p53 inducible nuclear protein 1	DKFZp434M1317, FLJ22139, SIP, TP53DINP1, TP53INP1A, TP53INP1B, Teap, p53DINP1	NM_033285
CASP1	Caspase 1, apoptosis-related cysteine peptidase (interleukin 1, beta, convertase)	ICE, IL1BC, P45	NM_033292
NLRP12	NLR family, pyrin domain containing 12	CLR19.3, FCAS2, NALP12, PAN6, PYPAF7, RNO, RNO2	NM_033297
IL33	Interleukin 33	C9orf26, DKFZp586H0523, DVS27, IL1F11, NF-HEV, NFEHEV, RP11-575C20.2	NM_033439
BTRC	Beta-transducin repeat containing	BETA-TRCP, FBW1A, FBXW1, FBXW1A, FWD1, MGC4643, bTrCP, bTrCP1, betaTrCP	NM_033637
CARD9	Caspase recruitment domain family, member 9	CANDF2, hCARD9	NM_052813
IL17F	Interleukin 17F	IL-17F, ML-1, ML1	NM_052872
PNMA5	Paraneoplastic antigen like 5	KIAA1934	NM_052926
CCND1	Cyclin D1	BCL1, D11S287E, PRAD1, U21B31	NM_053056
RAD51C	RAD51 homolog C (S. cerevisiae)	BROVCA3, FANCO, MGC104277, RAD51L2	NM_058216
CDKN2C	Cyclin-dependent kinase inhibitor 2C (p18, inhibits CDK4)	INK4C, p18, p18-INK4C	NM_078626
SLC32A1	Solute carrier family 32 (GABA vesicular transporter), member 1	VGAT, VIAAT	NM_080552
APEX1	APEX nuclease (multifunctional DNA repair enzyme) 1	APE, APE1, APEN, APEX, APX, HAP1, REF1	NM_080649
COLEC12	Collectin sub-family member 12	CLP1, NSR2, SCARA4, SRCL	NM_130386
EXO1	Exonuclease 1	HEX1, hExoI	NM_130398
BMP4	Bone morphogenetic protein 4	BMP2B, BMP2B1, MCOPS6, OFC11, ZYME	NM_130851
ZNF483	Zinc finger protein 483	ZKSCAN16	NM_133464
RAD51B	RAD51 homolog B (S. cerevisiae)	MGC34245, R51H2, RAD51L1, REC2	NM_133509
RORA	RAR-related orphan receptor A	DKFZp686M2414, MGC119326, MGC119329, NR1F1, ROR1, ROR2, ROR3, RZR-ALPHA, RZRA	NM_134260
RAD52	RAD52 homolog (S. cerevisiae)	-	NM_134424
NLRP4	NLR family, pyrin domain containing 4	CLR19.5, CT58, FLJ32126, NALP4, PAN2, PYPAF4, RNH2	NM_134444
IL17D	Interleukin 17D	FLJ30846, IL-17D, IL-22, IL-27, IL27	NM_138284
PTCRA	Pre T-cell antigen receptor alpha	PT-ALPHA, PTA	NM_138296
NLRP6	NLR family, pyrin domain containing 6	CLR11.4, NALP6, PAN3, PYPAF5	NM_138329
SP1	Sp1 transcription factor	-	NM_138473
TLR4	Toll-like receptor 4	ARMD10, CD284, TOLL, hToll	NM_138554
BCL2L1	BCL2-like 1	BCL-XL, S, BCL2L, BCLX, BCLXL, BCLXS, Bcl-X, DKFZp781P2092, bcl-xL, bcl-xS	NM_138578
TLR8	Toll-like receptor 8	CD288, MGC119599, MGC119600	NM_138636
DPPA2	Developmental pluripotency associated 2	CT100, PESCRG1	NM_138815
YY1AP1	YY1 associated protein 1	FLJ10875, FLJ13914, HCCA1, HCCA2, YAP, YY1AP	NM_139118
HOPX	HOP homeobox	CAMEO, HOD, HOP, LAGY, MGC20820, NECC1, OB1, SMAP31, TOTO	NM_139211
ZNF18	Zinc finger protein 18	HDSG1, KOX11, ZKSCAN6, ZNF535, Zfp535	NM_144680
IL23R	Interleukin 23 receptor	-	NM_144701
SOCS5	Suppressor of cytokine signaling 5	CIS6, CISH6, Cish5, KIAA0671, SOCS-5	NM_144949
NEIL2	Nei endonuclease VIII-like 2 (E. coli)	FLJ31644, MGC2832, MGC4505, NEH2, NEI2	NM_145043
ZNF498	Zinc finger protein 498	ZSCAN25	NM_145115
TRIM11	Tripartite motif containing 11	BIA1, RNF92	NM_145214
ZSCAN20	Zinc finger and SCAN domain containing 20	KOX29, ZFP-31, ZNF31, ZNF360	NM_145238
IL27	Interleukin 27	IL-27, IL-27A, IL27A, IL27p28, IL30, MGC71873, p28	NM_145659
ZNF396	Zinc finger protein 396	FLJ31213, ZSCAN14	NM_145756
PIDD	P53-induced death domain protein	DKFZp434D229, LRDD, MGC16925	NM_145886
ZSCAN21	Zinc finger and SCAN domain containing 21	DKFZp434L134, DKFZp686H10254, NY-REN-21, ZNF38, Zipro1	NM_145914
HS6ST2	Heparan sulfate 6-O-sulfotransferase 2	MGC130022, MGC130023	NM_147175
CDC42EP1	CDC42 effector protein (Rho GTPase binding) 1	BORG5, CEP1, MGC15316, MSE55	NM_152243
ZSCAN29	Zinc finger and SCAN domain containing 29	FLJ35867, MGC129894, MGC129895, ZNF690, Zfp690	NM_152455
EME1	Essential meiotic endonuclease 1 homolog 1 (S. pombe)	FLJ31364, MMS4L, SLX2A	NM_152463
ZSCAN4	Zinc finger and SCAN domain containing 4	FLJ35105, MGC126787, MGC126789, ZNF494	NM_152677
ZCCHC5	Zinc finger, CCHC domain containing 5	FLJ38865, Mar3, Mart3, ZHC5	NM_152694
ZNF449	Zinc finger protein 449	FLJ23614, ZSCAN19	NM_152695
ASPRV1	Aspartic peptidase, retroviral-like 1	MUNO, SASP, SASPase, Taps	NM_152792
PYDC1	PYD (pyrin domain) containing 1	ASC2, POP1, PYC1	NM_152901
AEBP2	AE binding protein 2	MGC17922	NM_153207
NLRP5	NLR family, pyrin domain containing 5	CLR19.8, MATER, NALP5, PAN11, PYPAF8	NM_153447
ESX1	ESX homeobox 1	ESX1L, ESXR1	NM_153448
IL17RE	Interleukin 17 receptor E	FLJ23658, MGC71884	NM_153480
MLL3	Myeloid/lymphoid or mixed-lineage leukemia 3	DKFZp686C08112, FLJ12625, FLJ38309, HALR, KIAA1506, KMT2C, MGC119851, MGC119852, MGC119853	NM_170606
MEIS2	Meis homeobox 2	HsT18361, MGC2820, MRG1	NM_172316
NFATC1	Nuclear factor of activated T-cells, cytoplasmic, calcineurin-dependent 1	MGC138448, NF-ATC, NFAT2, NFATc	NM_172390
ZCCHC12	Zinc finger, CCHC domain containing 12	FLJ16123, SIZN, SIZN1	NM_173798
MALT1	Mucosa associated lymphoid tissue lymphoma translocation gene 1	DKFZp434L132, MLT, MLT1	NM_173844
GSC	Goosecoid homeobox	-	NM_173849
ZFP42	Zinc finger protein 42 homolog (mouse)	REX1, ZNF754	NM_174900
GAS2L3	Growth arrest-specific 2 like 3	G2L3	NM_174942
CBX7	Chromobox homolog 7	-	NM_175709
NLRP9	NLR family, pyrin domain containing 9	CLR19.1, NALP9, NOD6, PAN12	NM_176820
DCX	Doublecortin	DBCN, DC, FLJ51296, LISX, SCLH, XLIS	NM_178153
SNAI3	Snail homolog 3 (Drosophila)	MGC129606, SMUC, SNAIL3, ZNF293, Zfp293	NM_178310
HNF4A	Hepatocyte nuclear factor 4, alpha	FLJ39654, HNF4, HNF4a7, HNF4a8, HNF4a9, HNF4alpha, MODY, MODY1, NR2A1, NR2A21, TCF, TCF14	NM_178849
PAX3	Paired box 3	CDHS, HUP2, MGC120381, MGC120382, MGC120383, MGC120384, MGC134778, WS1, WS3	NM_181461
ZNF445	Zinc finger protein 445	MGC126535, ZKSCAN15, ZNF168	NM_181489
PIK3R1	Phosphoinositide-3-kinase, regulatory subunit 1 (alpha)	GRB1, p85, p85-ALPHA	NM_181504
ZSCAN22	Zinc finger and SCAN domain containing 22	HKR2, MGC126679, MGC138482, ZNF50	NM_181846
ZSCAN2	Zinc finger and SCAN domain containing 2	FLJ20595, ZFP29, ZNF854	NM_181877
ZSCAN1	Zinc finger and SCAN domain containing 1	FLJ33779, MGC104472, MZF-1, ZNF915	NM_182572
PCNA	Proliferating cell nuclear antigen	MGC8367	NM_182649
EFNA1	Ephrin-A1	B61, ECKLG, EFL1, EPLG1, LERK1, TNFAIP4	NM_182685
EIF4G1	Eukaryotic translation initiation factor 4 gamma, 1	DKFZp686A1451, EIF-4G1, EIF4F, EIF4G, EIF4GI, P220	NM_182917
TICAM1	Toll-like receptor adaptor molecule 1	MGC35334, PRVTIRB, TICAM-1, TRIF	NM_182919
MLL5	Myeloid/lymphoid or mixed-lineage leukemia 5 (trithorax homolog, Drosophila)	FLJ10078, FLJ14026, HDCMC04P, KMT2E, MGC70452	NM_182931
CREM	CAMP responsive element modulator	CREM-2, ICER, MGC111110, MGC17881, MGC41893, hCREM-2	NM_183011
IKZF3	IKAROS family zinc finger 3 (Aiolos)	AIO, AIOLOS, ZNFN1A3	NM_183232
NLRP3	NLR family, pyrin domain containing 3	AGTAVPRL, AII, AII, AVP, AVP, C1orf7, CIAS1, CLR1.1, FCAS, FCU, FLJ95925, MWS, NALP3, PYPAF1	NM_183395
SLC19A1	Solute carrier family 19 (folate transporter), member 1	CHMD, FOLT, IFC1, REFC, RFC1	NM_194255
INO80C	INO80 complex subunit C	C18orf37, FLJ38183, IES6, hIes6	NM_194281
KRIT1	KRIT1, ankyrin repeat containing	CAM, CCM1	NM_194454
PHC2	Polyhomeotic homolog 2 (Drosophila)	EDR2, HPH2, MGC163502, PH2	NM_198040
MZF1	Myeloid zinc finger 1	MZF-1, MZF1B, ZNF42, ZSCAN6, Zfp98	NM_198055
AQP1	Aquaporin 1 (Colton blood group)	AQP-CHIP, CHIP28, CO, MGC26324	NM_198098
TERT	Telomerase reverse transcriptase	EST2, TCS1, TP2, TRT, hEST2, hTRT	NM_198253
E2F6	E2F transcription factor 6	E2F-6, MGC111545	NM_198256
BGLAP	Bone gamma-carboxyglutamate (gla) protein	BGP, OC	NM_199173
NPM1	Nucleophosmin (nucleolar phosphoprotein B23, numatrin)	B23, MGC104254, NPM	NM_199185
DPPA3	Developmental pluripotency associated 3	STELLA	NM_199286
MAFA	V-maf musculoaponeurotic fibrosarcoma oncogene homolog A (avian)	RIPE3b1, hMafA	NM_201589
CHIA	Chitinase, acidic	AMCASE, CHIT2, DKFZp313J1722, TSA1902	NM_201653
YY2	YY2 transcription factor	ZNF631	NM_206923
SCAND2P	SCAN domain containing 2 pseudogene	SCAND2	NR_003654
18SrRNA	Human 18S ribosomal RNA	18SRNA	X03205
